# Supplementary material for: Tris(1,10-phenanthroline-κ2 N,N′)zinc(II) bis­(4-bromo­benzoate) 6.5-hydrate
Source: Acta Crystallogr Sect E Struct Rep Online. 2010 Mar 31;66(Pt 4):m474. doi: 10.1107/S1600536810010561 (PMC2983930; doi:10.1107/S1600536810010561)
Supplement: Supplementary file 1 [file e-66-0m474-sup1.cif]

##############################################################################
###                                                                        ###
###        Electronic paper (Acta Crystallographica Section E)             ###
###                                                                        ###
##############################################################################
#                                                                            #
# This CIF contains the data in a paper accepted for publication in Acta     #
# Crystallographica Section E. It conforms to the requirements of Notes      #
# for Authors for Section E, and has been peer reviewed under the auspices   #
# of the IUCr Commission on Journals.                                        #
#                                                                            #
# Full details of the Crystallographic Information File format               #
# are given in the paper "The Crystallographic Information File (CIF):       #
# a New Standard Archive File for Crystallography" by S. R. Hall, F. H.      #
# Allen and I. D. Brown [Acta Cryst. (1991), A47, 655-685].                  #
#                                                                            #
# The current version of the core CIF dictionary is obtainable from          #
# ftp://ftp.iucr.org/pub/cif_core.dic. The current version number is 2.4.    #
#                                                                            #
# Software is freely available for graphical display of the structure(s) in  #
# this CIF.  For information consult the CIF home page http://www.iucr.org/  #
# cif/home.html                                                              #
#                                                                            #
# This file may be used for bona fide research purposes within the           #
# scientific community so long as proper attribution is given to the journal # 
# article from which it was obtained.                                        #
#                                                                            #
##############################################################################
                                             
data_I
_audit_creation_method     SHELXL-97
_chemical_name_systematic
;
Tris(1,10-phenanthroline-\k^2^<i>N</i>,<i>N</i>')zinc(II) bis(4-bromobenzoate)
6.5-hydrate
;
_chemical_name_common     ?
_chemical_formula_moiety     'C36 H24 N6 Zn 2+, 2(C7 H4 Br O2 -), 6.5(H2 O)'
_chemical_formula_sum     'C50 H45 Br2 N6 O10.5 Zn'
_chemical_formula_iupac     '[Zn (C12 H8 N2)3] (C7 H4 Br O2)2, 6.5H2 O'
_chemical_formula_weight     1123.11
_chemical_melting_point     ?
_symmetry_cell_setting     Triclinic
_symmetry_space_group_name_H-M     'P -1'
_symmetry_space_group_name_Hall     '-P 1'
loop_
    _symmetry_equiv_pos_as_xyz
    'x, y, z'
    '-x, -y, -z'
_cell_length_a     13.098(3)
_cell_length_b     14.240(3)
_cell_length_c     16.281(3)
_cell_angle_alpha     108.68(3)
_cell_angle_beta     107.13(3)
_cell_angle_gamma     105.11(3)
_cell_volume     2528.9(15)
_cell_formula_units_Z     2
_cell_measurement_reflns_used     13525
_cell_measurement_theta_min     3.06
_cell_measurement_theta_max     25.00
_cell_measurement_temperature     290(2)
_exptl_crystal_description     block
_exptl_crystal_colour     yellow
_exptl_crystal_size_max     0.284
_exptl_crystal_size_mid     0.202
_exptl_crystal_size_min     0.185
_exptl_crystal_density_diffrn     1.475
_exptl_crystal_density_meas     ?
_exptl_crystal_density_method     'not measured'
_exptl_crystal_F_000     1142
_exptl_absorpt_coefficient_mu     2.129
_exptl_absorpt_correction_type     multi-scan
_exptl_absorpt_process_details     '(ABSCOR; Higashi, 1995)'
_exptl_absorpt_correction_T_min     0.603
_exptl_absorpt_correction_T_max     0.675
_diffrn_ambient_temperature     290(2)
_diffrn_radiation_type     MoK\a
_diffrn_radiation_wavelength     0.71073
_diffrn_radiation_source     'fine-focus sealed tube'
_diffrn_radiation_monochromator     graphite
_diffrn_measurement_device_type     'Rigaku R-AXIS RAPID'
_diffrn_measurement_method     '\w scans'
_diffrn_detector_area_resol_mean     ?
_diffrn_reflns_number     19484
_diffrn_reflns_av_R_equivalents     0.0391
_diffrn_reflns_av_sigmaI/netI     0.0590
_diffrn_reflns_theta_min     3.06
_diffrn_reflns_theta_max     25.00
_diffrn_reflns_theta_full     25.00
_diffrn_measured_fraction_theta_max     0.986
_diffrn_measured_fraction_theta_full     0.986
_diffrn_reflns_limit_h_min     -15
_diffrn_reflns_limit_h_max     15
_diffrn_reflns_limit_k_min     -16
_diffrn_reflns_limit_k_max     16
_diffrn_reflns_limit_l_min     -19
_diffrn_reflns_limit_l_max     17
_diffrn_standards_number     ?
_diffrn_standards_interval_count     ?
_diffrn_standards_interval_time     ?
_diffrn_standards_decay_%     ?
_reflns_number_total     8780
_reflns_number_gt     5375
_reflns_threshold_expression     I>2\s(I)
_refine_ls_structure_factor_coef     Fsqd
_refine_ls_matrix_type     full
_refine_ls_R_factor_all     0.1177
_refine_ls_R_factor_gt     0.0650
_refine_ls_wR_factor_gt     0.1753
_refine_ls_wR_factor_ref     0.2500
_refine_ls_goodness_of_fit_ref     1.148
_refine_ls_restrained_S_all     1.154
_refine_ls_number_reflns     8780
_refine_ls_number_parameters     667
_refine_ls_number_restraints     9
_refine_ls_hydrogen_treatment     constr
_refine_ls_weighting_scheme     calc
_refine_ls_weighting_details
         'calc w=1/[\s^2^(Fo^2^)+(0.1215P)^2^+3.2158P] where P=(Fo^2^+2Fc^2^)/3'
_atom_sites_solution_hydrogens     geom
_atom_sites_solution_primary     direct
_atom_sites_solution_secondary     difmap
_refine_ls_shift/su_max     0.000
_refine_ls_shift/su_mean     0.000
_refine_diff_density_max     0.797
_refine_diff_density_min     -0.948
_refine_ls_extinction_method     none
_refine_ls_extinction_coef     ?
loop_
    _atom_type_symbol
    _atom_type_description
    _atom_type_scat_dispersion_real
    _atom_type_scat_dispersion_imag
    _atom_type_scat_source
    'C' 'C' 0.0033 0.0016
                         'International Tables Vol C Tables 4.2.6.8 and 6.1.1.4'
    'H' 'H' 0.0000 0.0000
                         'International Tables Vol C Tables 4.2.6.8 and 6.1.1.4'
    'N' 'N' 0.0061 0.0033
                         'International Tables Vol C Tables 4.2.6.8 and 6.1.1.4'
    'O' 'O' 0.0106 0.0060
                         'International Tables Vol C Tables 4.2.6.8 and 6.1.1.4'
    'Zn' 'Zn' 0.2839 1.4301
                         'International Tables Vol C Tables 4.2.6.8 and 6.1.1.4'
    'Br' 'Br' -0.2901 2.4595
                         'International Tables Vol C Tables 4.2.6.8 and 6.1.1.4'
_computing_data_collection     'PROCESS-AUTO (Rigaku, 1998)'
_computing_cell_refinement     'PROCESS-AUTO (Rigaku, 1998)'
_computing_data_reduction     'PROCESS-AUTO (Rigaku, 1998)'
_computing_structure_solution     'SHELXS97 (Sheldrick, 2008)'
_computing_structure_refinement     'SHELXL97 (Sheldrick, 2008)'
_computing_molecular_graphics     'SHELXTL (Sheldrick, 2008)'
_computing_publication_material     'SHELXTL (Sheldrick, 2008)'
loop_
    _atom_site_type_symbol
    _atom_site_label
    _atom_site_fract_x
    _atom_site_fract_y
    _atom_site_fract_z
    _atom_site_U_iso_or_equiv
    _atom_site_adp_type
    _atom_site_calc_flag
    _atom_site_refinement_flags
    _atom_site_occupancy
    _atom_site_disorder_assembly
    _atom_site_disorder_group
    Zn Zn1 0.67519(7) 0.86835(7) 0.19869(5) 0.0560(3) Uani d . 1 . .
    N N1 0.7784(5) 0.9984(5) 0.1831(4) 0.0580(14) Uani d . 1 . .
    N N2 0.5521(5) 0.9405(5) 0.1550(4) 0.0587(14) Uani d . 1 . .
    N N3 0.5319(5) 0.7306(5) 0.1766(4) 0.0585(14) Uani d . 1 . .
    N N4 0.6269(5) 0.7512(5) 0.0531(4) 0.0600(14) Uani d . 1 . .
    N N5 0.8131(5) 0.8264(5) 0.2669(4) 0.0576(14) Uani d . 1 . .
    N N6 0.7160(5) 0.9524(4) 0.3480(4) 0.0538(13) Uani d . 1 . .
    Br Br1 0.83384(7) 1.27529(7) 0.40614(7) 0.0820(3) Uani d . 1 B .
    Br Br2 0.3576(11) 0.3728(8) 0.5774(7) 0.0897(12) Uani d P 0.60 A -1
    O O1 1.2712(11) 1.617(5) 0.377(3) 0.087(5) Uani d PD 0.60 B -1
    Br Br2' 0.3469(17) 0.3886(13) 0.5953(11) 0.0897(12) Uani d P 0.40 A -2
    O O1' 1.2774(16) 1.629(8) 0.362(6) 0.087(5) Uani d PD 0.40 B -2
    O O2 1.1233(5) 1.6134(5) 0.2571(5) 0.0925(18) Uani d . 1 B .
    O O3 0.6296(19) 0.892(3) 0.631(3) 0.087(6) Uani d PD 0.60 C -1
    O O3' 0.597(3) 0.879(5) 0.636(5) 0.087(6) Uani d PD 0.40 C -2
    O O4 0.7686(6) 0.8797(5) 0.7350(5) 0.0960(19) Uani d . 1 C .
    O O5 1.1945(5) 1.7751(5) 0.2083(4) 0.0920(18) Uani d . 1 . .
    H H5A 1.1640 1.7193 0.2118 0.138 Uiso d R 1 . .
    H H5B 1.2580 1.7764 0.2098 0.138 Uiso d R 1 . .
    O O6 0.5911(5) 1.0804(5) 0.6688(4) 0.0845(16) Uani d . 1 . .
    H H6A 0.6177 1.0337 0.6620 0.127 Uiso d RD 1 . .
    H H6B 0.5542 1.0700 0.6141 0.127 Uiso d RD 1 . .
    O O7 0.9162(5) 1.0824(5) 0.7940(4) 0.0891(17) Uani d . 1 . .
    H H7A 0.8820 1.1226 0.7903 0.134 Uiso d R 1 . .
    H H7B 0.8655 1.0264 0.7829 0.134 Uiso d R 1 . .
    O O8 0.4664(5) 0.8127(5) 0.4431(4) 0.0823(15) Uani d . 1 . .
    H H8A 0.4977 0.8216 0.4983 0.124 Uiso d R 1 . .
    H H8B 0.4086 0.7618 0.3992 0.124 Uiso d R 1 . .
    O O9 0.051(3) 0.206(3) -0.012(2) 0.107(9) Uani d P 0.25 . .
    H H9B 0.0769 0.2258 0.0461 0.160 Uiso d PR 0.25 . .
    H H9A 0.0745 0.2430 -0.0369 0.160 Uiso d PR 0.25 . .
    O O10 0.9611(10) 1.5048(9) 0.0723(7) 0.087(3) Uani d P 0.50 . .
    H H10A 0.8976 1.4562 0.0520 0.130 Uiso d PR 0.50 . .
    H H10B 1.0168 1.5063 0.1131 0.130 Uiso d PR 0.50 . .
    O O11 1.1443(9) 1.7210(8) 0.0139(7) 0.075(3) Uani d P 0.50 . .
    H H11A 1.1859 1.7720 0.0662 0.112 Uiso d PRD 0.50 . .
    H H11B 1.0849 1.6786 0.0098 0.112 Uiso d PRD 0.50 . .
    O O12 0.8335(7) 0.9090(9) 0.9234(6) 0.065(3) Uani d P 0.50 . .
    H H12A 0.8195 0.9575 0.9119 0.097 Uiso d PRD 0.50 . .
    H H12B 0.8037 0.8562 0.8719 0.097 Uiso d PRD 0.50 . .
    O O13 1.0171(17) 1.8620(16) 0.0149(10) 0.121(6) Uani d P 0.50 . .
    H H13A 1.0012 1.9048 -0.0050 0.182 Uiso d PRD 0.50 . .
    H H13B 1.0440 1.8717 0.0706 0.182 Uiso d PRD 0.50 . .
    O O14 0.097(2) 0.339(3) -0.031(2) 0.136(12) Uani d P 0.25 . .
    H H14A 0.0700 0.3688 0.0043 0.204 Uiso d PRD 0.25 . .
    H H14B 0.0535 0.3342 -0.0816 0.204 Uiso d PRD 0.25 . .
    C C1 0.8918(6) 1.0293(6) 0.1990(5) 0.0642(18) Uani d . 1 . .
    H H1 0.9320 0.9897 0.2185 0.077 Uiso calc R 1 . .
    C C2 0.9512(7) 1.1167(7) 0.1878(6) 0.076(2) Uani d . 1 . .
    H H2 1.0291 1.1348 0.1991 0.091 Uiso calc R 1 . .
    C C3 0.8929(7) 1.1769(7) 0.1595(6) 0.075(2) Uani d . 1 . .
    H H3 0.9315 1.2364 0.1522 0.090 Uiso calc R 1 . .
    C C4 0.7765(6) 1.1478(6) 0.1424(5) 0.0627(18) Uani d . 1 . .
    C C5 0.7082(8) 1.2060(7) 0.1135(6) 0.077(2) Uani d . 1 . .
    H H5 0.7413 1.2625 0.1003 0.093 Uiso calc R 1 . .
    C C6 0.6007(8) 1.1811(7) 0.1055(6) 0.077(2) Uani d . 1 . .
    H H6 0.5615 1.2233 0.0906 0.092 Uiso calc R 1 . .
    C C7 0.5417(7) 1.0906(6) 0.1190(5) 0.0653(19) Uani d . 1 . .
    C C8 0.4278(7) 1.0608(7) 0.1102(6) 0.075(2) Uani d . 1 . .
    H H8 0.3847 1.1000 0.0947 0.090 Uiso calc R 1 . .
    C C9 0.3798(7) 0.9734(7) 0.1246(6) 0.078(2) Uani d . 1 . .
    H H9 0.3044 0.9540 0.1206 0.094 Uiso calc R 1 . .
    C C10 0.4431(6) 0.9139(6) 0.1450(5) 0.0664(19) Uani d . 1 . .
    H H10 0.4079 0.8529 0.1519 0.080 Uiso calc R 1 . .
    C C11 0.6028(6) 1.0283(6) 0.1431(4) 0.0541(16) Uani d . 1 . .
    C C12 0.7218(6) 1.0589(6) 0.1556(4) 0.0538(16) Uani d . 1 . .
    C C13 1.1649(7) 1.5866(7) 0.3201(6) 0.070(2) Uani d D 1 . .
    C C14 1.0849(6) 1.5085(6) 0.3391(5) 0.0595(17) Uani d . 1 B .
    C C15 0.9672(7) 1.4864(6) 0.3041(6) 0.071(2) Uani d . 1 . .
    H H15 0.9374 1.5167 0.2648 0.085 Uiso calc R 1 B .
    C C16 0.8927(7) 1.4199(6) 0.3264(6) 0.070(2) Uani d . 1 B .
    H H16 0.8144 1.4085 0.3052 0.084 Uiso calc R 1 . .
    C C17 0.9367(7) 1.3716(6) 0.3801(5) 0.0625(18) Uani d . 1 . .
    C C18 1.0531(7) 1.3907(6) 0.4151(6) 0.071(2) Uani d . 1 B .
    H H18 1.0818 1.3575 0.4518 0.085 Uiso calc R 1 . .
    C C19 1.1268(6) 1.4602(7) 0.3946(5) 0.070(2) Uani d . 1 . .
    H H19 1.2057 1.4744 0.4188 0.084 Uiso calc R 1 B .
    C C21 0.4868(6) 0.7190(6) 0.2371(5) 0.0628(18) Uani d . 1 . .
    H H21 0.5278 0.7675 0.3010 0.075 Uiso calc R 1 . .
    C C22 0.3804(7) 0.6374(7) 0.2098(6) 0.073(2) Uani d . 1 . .
    H H22 0.3519 0.6318 0.2548 0.088 Uiso calc R 1 . .
    C C23 0.3192(8) 0.5664(7) 0.1168(7) 0.082(2) Uani d . 1 . .
    H H23 0.2471 0.5128 0.0969 0.098 Uiso calc R 1 . .
    C C24 0.3663(7) 0.5747(6) 0.0502(6) 0.071(2) Uani d . 1 . .
    C C25 0.3092(8) 0.5004(7) -0.0495(7) 0.088(3) Uani d . 1 . .
    H H25 0.2362 0.4464 -0.0727 0.105 Uiso calc R 1 . .
    C C26 0.3592(9) 0.5079(7) -0.1090(6) 0.087(3) Uani d . 1 . .
    H H26 0.3213 0.4586 -0.1727 0.104 Uiso calc R 1 . .
    C C27 0.4715(7) 0.5915(6) -0.0753(5) 0.070(2) Uani d . 1 . .
    C C28 0.5267(9) 0.6002(8) -0.1358(6) 0.084(2) Uani d . 1 . .
    H H28 0.4932 0.5503 -0.1993 0.100 Uiso calc R 1 . .
    C C29 0.6320(9) 0.6848(8) -0.0987(6) 0.082(3) Uani d . 1 . .
    H H29 0.6718 0.6915 -0.1367 0.098 Uiso calc R 1 . .
    C C30 0.6785(7) 0.7599(7) -0.0047(5) 0.069(2) Uani d . 1 . .
    H H30 0.7482 0.8183 0.0187 0.083 Uiso calc R 1 . .
    C C31 0.5244(7) 0.6672(6) 0.0182(5) 0.0612(18) Uani d . 1 . .
    C C32 0.4730(6) 0.6576(6) 0.0832(5) 0.0611(17) Uani d . 1 . .
    C C33 0.6651(8) 0.8397(7) 0.6753(6) 0.079(2) Uani d D 1 . .
    C C34 0.5895(7) 0.7272(6) 0.6533(5) 0.0666(19) Uani d . 1 A .
    C C35 0.4714(7) 0.6959(7) 0.6280(6) 0.078(2) Uani d . 1 . .
    H H35 0.4376 0.7450 0.6234 0.094 Uiso calc R 1 C .
    C C36 0.4020(7) 0.5930(7) 0.6092(6) 0.078(2) Uani d . 1 A .
    H H36 0.3233 0.5745 0.5950 0.093 Uiso calc R 1 . .
    C C37 0.4492(7) 0.5199(6) 0.6117(5) 0.070(2) Uani d . 1 . .
    C C38 0.5672(8) 0.5469(7) 0.6357(6) 0.073(2) Uani d . 1 A .
    H H38 0.5994 0.4961 0.6371 0.088 Uiso calc R 1 . .
    C C39 0.6360(7) 0.6512(7) 0.6575(6) 0.076(2) Uani d . 1 . .
    H H39 0.7155 0.6706 0.6755 0.091 Uiso calc R 1 A .
    C C41 0.8658(6) 0.7683(6) 0.2270(5) 0.0643(18) Uani d . 1 . .
    H H41 0.8496 0.7488 0.1629 0.077 Uiso calc R 1 . .
    C C42 0.9437(7) 0.7362(6) 0.2782(6) 0.070(2) Uani d . 1 . .
    H H42 0.9800 0.6971 0.2489 0.084 Uiso calc R 1 . .
    C C43 0.9662(7) 0.7622(6) 0.3703(6) 0.071(2) Uani d . 1 . .
    H H43 1.0158 0.7382 0.4039 0.086 Uiso calc R 1 . .
    C C44 0.9159(6) 0.8252(6) 0.4169(5) 0.0628(18) Uani d . 1 . .
    C C45 0.9371(7) 0.8596(7) 0.5155(6) 0.076(2) Uani d . 1 . .
    H H45 0.9854 0.8374 0.5525 0.091 Uiso calc R 1 . .
    C C46 0.8895(7) 0.9221(7) 0.5550(6) 0.075(2) Uani d . 1 . .
    H H46 0.9057 0.9429 0.6193 0.091 Uiso calc R 1 . .
    C C47 0.8146(6) 0.9586(6) 0.5024(5) 0.0597(17) Uani d . 1 . .
    C C48 0.7702(7) 1.0302(7) 0.5428(6) 0.071(2) Uani d . 1 . .
    H H48 0.7860 1.0556 0.6072 0.085 Uiso calc R 1 . .
    C C49 0.7014(7) 1.0631(7) 0.4847(6) 0.072(2) Uani d . 1 . .
    H H49 0.6727 1.1130 0.5106 0.087 Uiso calc R 1 . .
    C C50 0.6757(6) 1.0222(6) 0.3889(5) 0.0633(18) Uani d . 1 . .
    H H50 0.6281 1.0443 0.3511 0.076 Uiso calc R 1 . .
    C C51 0.7871(6) 0.9222(5) 0.4041(5) 0.0561(16) Uani d . 1 . .
    C C52 0.8387(6) 0.8548(5) 0.3610(5) 0.0523(15) Uani d . 1 . .
loop_
    _atom_site_aniso_label
    _atom_site_aniso_U_11
    _atom_site_aniso_U_22
    _atom_site_aniso_U_33
    _atom_site_aniso_U_12
    _atom_site_aniso_U_13
    _atom_site_aniso_U_23
    Zn1 0.0597(5) 0.0667(5) 0.0523(5) 0.0308(4) 0.0242(4) 0.0325(4)
    N1 0.066(4) 0.066(4) 0.052(3) 0.035(3) 0.025(3) 0.029(3)
    N2 0.065(4) 0.073(4) 0.053(3) 0.034(3) 0.026(3) 0.038(3)
    N3 0.068(4) 0.064(4) 0.053(3) 0.032(3) 0.029(3) 0.029(3)
    N4 0.066(4) 0.076(4) 0.052(3) 0.039(3) 0.027(3) 0.033(3)
    N5 0.059(3) 0.065(4) 0.057(3) 0.026(3) 0.026(3) 0.033(3)
    N6 0.059(3) 0.063(3) 0.058(3) 0.030(3) 0.032(3) 0.035(3)
    Br1 0.0786(6) 0.0848(6) 0.0949(6) 0.0271(5) 0.0398(5) 0.0536(5)
    Br2 0.110(2) 0.070(3) 0.081(3) 0.0233(16) 0.0395(18) 0.032(2)
    O1 0.067(4) 0.106(13) 0.103(16) 0.018(5) 0.035(5) 0.075(7)
    Br2' 0.110(2) 0.070(3) 0.081(3) 0.0233(16) 0.0395(18) 0.032(2)
    O1' 0.067(4) 0.106(13) 0.103(16) 0.018(5) 0.035(5) 0.075(7)
    O2 0.079(4) 0.106(5) 0.112(5) 0.034(3) 0.039(4) 0.073(4)
    O3 0.093(14) 0.070(10) 0.085(6) 0.015(14) 0.020(12) 0.048(5)
    O3' 0.093(14) 0.070(10) 0.085(6) 0.015(14) 0.020(12) 0.048(5)
    O4 0.082(4) 0.096(5) 0.093(4) 0.022(4) 0.020(4) 0.047(4)
    O5 0.095(4) 0.093(4) 0.109(5) 0.044(4) 0.042(4) 0.064(4)
    O6 0.084(4) 0.096(4) 0.087(4) 0.042(3) 0.039(3) 0.046(3)
    O7 0.079(4) 0.102(5) 0.104(4) 0.042(3) 0.041(3) 0.058(4)
    O8 0.088(4) 0.082(4) 0.076(4) 0.035(3) 0.027(3) 0.038(3)
    O9 0.11(2) 0.13(3) 0.10(2) 0.07(2) 0.035(18) 0.07(2)
    O10 0.073(7) 0.078(7) 0.063(6) 0.005(6) 0.006(5) 0.017(6)
    O11 0.087(7) 0.071(7) 0.060(6) 0.012(6) 0.032(5) 0.033(5)
    O12 0.056(5) 0.105(8) 0.055(5) 0.037(5) 0.030(5) 0.049(6)
    O13 0.169(17) 0.150(16) 0.066(8) 0.092(14) 0.039(10) 0.058(11)
    O14 0.063(16) 0.13(3) 0.13(2) -0.008(16) 0.029(16) 0.00(2)
    C1 0.059(4) 0.084(5) 0.065(4) 0.039(4) 0.032(4) 0.035(4)
    C2 0.062(5) 0.089(6) 0.081(5) 0.021(4) 0.042(4) 0.038(5)
    C3 0.081(6) 0.074(5) 0.089(6) 0.032(4) 0.047(5) 0.047(5)
    C4 0.069(5) 0.074(5) 0.059(4) 0.035(4) 0.028(4) 0.038(4)
    C5 0.099(7) 0.081(6) 0.082(5) 0.047(5) 0.045(5) 0.054(5)
    C6 0.092(6) 0.083(6) 0.081(5) 0.048(5) 0.037(5) 0.052(5)
    C7 0.077(5) 0.077(5) 0.060(4) 0.048(4) 0.030(4) 0.035(4)
    C8 0.063(5) 0.087(6) 0.086(6) 0.043(4) 0.026(4) 0.044(5)
    C9 0.062(5) 0.101(7) 0.094(6) 0.057(5) 0.037(4) 0.043(5)
    C10 0.058(4) 0.078(5) 0.075(5) 0.034(4) 0.030(4) 0.039(4)
    C11 0.061(4) 0.071(4) 0.045(3) 0.038(4) 0.022(3) 0.031(3)
    C12 0.064(4) 0.065(4) 0.044(3) 0.033(3) 0.023(3) 0.030(3)
    C13 0.066(5) 0.074(5) 0.080(5) 0.027(4) 0.035(4) 0.041(5)
    C14 0.059(4) 0.058(4) 0.064(4) 0.026(3) 0.024(3) 0.028(4)
    C15 0.065(5) 0.072(5) 0.079(5) 0.030(4) 0.020(4) 0.041(4)
    C16 0.062(5) 0.071(5) 0.089(5) 0.030(4) 0.034(4) 0.043(5)
    C17 0.069(5) 0.060(4) 0.058(4) 0.026(4) 0.022(4) 0.028(4)
    C18 0.071(5) 0.072(5) 0.076(5) 0.032(4) 0.025(4) 0.041(4)
    C19 0.051(4) 0.085(5) 0.072(5) 0.022(4) 0.022(4) 0.039(4)
    C21 0.070(5) 0.070(5) 0.069(4) 0.034(4) 0.040(4) 0.037(4)
    C22 0.082(6) 0.074(5) 0.078(5) 0.031(4) 0.046(5) 0.037(5)
    C23 0.076(6) 0.071(5) 0.104(7) 0.025(4) 0.045(5) 0.039(5)
    C24 0.069(5) 0.062(5) 0.075(5) 0.027(4) 0.025(4) 0.025(4)
    C25 0.087(6) 0.071(6) 0.080(6) 0.021(5) 0.022(5) 0.021(5)
    C26 0.103(7) 0.071(6) 0.052(4) 0.034(5) 0.007(5) 0.009(4)
    C27 0.081(5) 0.068(5) 0.048(4) 0.030(4) 0.018(4) 0.016(4)
    C28 0.108(7) 0.086(6) 0.056(5) 0.051(6) 0.028(5) 0.025(5)
    C29 0.115(8) 0.102(7) 0.059(5) 0.063(6) 0.050(5) 0.041(5)
    C30 0.077(5) 0.089(6) 0.057(4) 0.040(4) 0.033(4) 0.038(4)
    C31 0.069(5) 0.073(5) 0.062(4) 0.044(4) 0.029(4) 0.038(4)
    C32 0.065(4) 0.067(5) 0.060(4) 0.033(4) 0.025(4) 0.033(4)
    C33 0.093(6) 0.078(6) 0.070(5) 0.031(5) 0.032(5) 0.040(5)
    C34 0.078(5) 0.072(5) 0.061(4) 0.036(4) 0.028(4) 0.037(4)
    C35 0.075(5) 0.080(6) 0.086(6) 0.038(5) 0.028(5) 0.041(5)
    C36 0.064(5) 0.096(6) 0.083(5) 0.037(5) 0.030(4) 0.047(5)
    C37 0.086(6) 0.065(5) 0.060(4) 0.027(4) 0.029(4) 0.032(4)
    C38 0.088(6) 0.078(6) 0.071(5) 0.040(5) 0.037(4) 0.042(4)
    C39 0.072(5) 0.096(6) 0.082(5) 0.043(5) 0.039(4) 0.050(5)
    C41 0.068(5) 0.068(5) 0.065(4) 0.032(4) 0.034(4) 0.030(4)
    C42 0.065(5) 0.069(5) 0.099(6) 0.040(4) 0.039(4) 0.046(5)
    C43 0.067(5) 0.066(5) 0.089(6) 0.031(4) 0.024(4) 0.045(5)
    C44 0.062(4) 0.059(4) 0.073(5) 0.022(4) 0.023(4) 0.040(4)
    C45 0.066(5) 0.087(6) 0.073(5) 0.027(4) 0.014(4) 0.050(5)
    C46 0.069(5) 0.096(6) 0.054(4) 0.024(5) 0.017(4) 0.038(4)
    C47 0.055(4) 0.069(5) 0.054(4) 0.017(3) 0.020(3) 0.032(4)
    C48 0.072(5) 0.081(5) 0.061(4) 0.028(4) 0.035(4) 0.026(4)
    C49 0.076(5) 0.076(5) 0.068(5) 0.030(4) 0.041(4) 0.023(4)
    C50 0.062(4) 0.076(5) 0.064(4) 0.035(4) 0.032(4) 0.033(4)
    C51 0.059(4) 0.055(4) 0.057(4) 0.022(3) 0.022(3) 0.031(3)
    C52 0.054(4) 0.050(4) 0.058(4) 0.019(3) 0.021(3) 0.031(3)
loop_
    _geom_bond_atom_site_label_1
    _geom_bond_atom_site_label_2
    _geom_bond_site_symmetry_2
    _geom_bond_distance
    _geom_bond_publ_flag
    Zn1 N1 . 2.126(6) ?
    Zn1 N5 . 2.159(6) ?
    Zn1 N6 . 2.160(5) ?
    Zn1 N3 . 2.175(6) ?
    Zn1 N2 . 2.195(5) ?
    Zn1 N4 . 2.199(6) ?
    N1 C1 . 1.352(9) ?
    N1 C12 . 1.370(8) ?
    N2 C10 . 1.323(9) ?
    N2 C11 . 1.356(8) ?
    N3 C21 . 1.321(8) ?
    N3 C32 . 1.365(9) ?
    N4 C30 . 1.328(9) ?
    N4 C31 . 1.354(9) ?
    N5 C41 . 1.342(9) ?
    N5 C52 . 1.361(8) ?
    N6 C50 . 1.330(9) ?
    N6 C51 . 1.358(8) ?
    Br1 C17 . 1.903(7) ?
    Br2 C37 . 1.920(13) ?
    O1 C13 . 1.286(15) ?
    Br2' C37 . 1.878(19) ?
    O1' C13 . 1.297(19) ?
    O2 C13 . 1.235(9) ?
    O3 C33 . 1.279(15) ?
    O3' C33 . 1.293(19) ?
    O4 C33 . 1.255(10) ?
    O5 H5A . 0.8200 ?
    O5 H5B . 0.8200 ?
    O6 H6A . 0.8200 ?
    O6 H6B . 0.8202 ?
    O7 H7A . 0.8194 ?
    O7 H7B . 0.8200 ?
    O8 H8A . 0.8202 ?
    O8 H8B . 0.8200 ?
    O9 O13 2_675 1.11(3) ?
    O9 H9B . 0.8199 ?
    O9 H9A . 0.81000 ?
    O10 H10A . 0.8200 ?
    O10 H10B . 0.8198 ?
    O11 H11A . 0.8200 ?
    O11 H11B . 0.8201 ?
    O12 H12A . 0.8200 ?
    O12 H12B . 0.8200 ?
    O13 O9 2_675 1.11(3) ?
    O13 H13A . 0.8200 ?
    O13 H13B . 0.8201 ?
    O14 H9A . 1.2839 ?
    O14 H14A . 0.8200 ?
    O14 H14B . 0.8200 ?
    C1 C2 . 1.384(10) ?
    C1 H1 . 0.9300 ?
    C2 C3 . 1.384(11) ?
    C2 H2 . 0.9300 ?
    C3 C4 . 1.386(10) ?
    C3 H3 . 0.9300 ?
    C4 C12 . 1.398(9) ?
    C4 C5 . 1.448(10) ?
    C5 C6 . 1.315(11) ?
    C5 H5 . 0.9300 ?
    C6 C7 . 1.438(11) ?
    C6 H6 . 0.9300 ?
    C7 C8 . 1.389(10) ?
    C7 C11 . 1.410(9) ?
    C8 C9 . 1.365(11) ?
    C8 H8 . 0.9300 ?
    C9 C10 . 1.378(10) ?
    C9 H9 . 0.9300 ?
    C10 H10 . 0.9300 ?
    C11 C12 . 1.436(9) ?
    C13 C14 . 1.495(10) ?
    C14 C19 . 1.376(10) ?
    C14 C15 . 1.384(10) ?
    C15 C16 . 1.389(10) ?
    C15 H15 . 0.9300 ?
    C16 C17 . 1.364(10) ?
    C16 H16 . 0.9300 ?
    C17 C18 . 1.377(10) ?
    C18 C19 . 1.388(10) ?
    C18 H18 . 0.9300 ?
    C19 H19 . 0.9300 ?
    C21 C22 . 1.396(10) ?
    C21 H21 . 0.9300 ?
    C22 C23 . 1.356(12) ?
    C22 H22 . 0.9300 ?
    C23 C24 . 1.417(11) ?
    C23 H23 . 0.9300 ?
    C24 C32 . 1.388(11) ?
    C24 C25 . 1.445(11) ?
    C25 C26 . 1.335(12) ?
    C25 H25 . 0.9300 ?
    C26 C27 . 1.441(12) ?
    C26 H26 . 0.9300 ?
    C27 C31 . 1.378(10) ?
    C27 C28 . 1.399(12) ?
    C28 C29 . 1.377(13) ?
    C28 H28 . 0.9300 ?
    C29 C30 . 1.386(11) ?
    C29 H29 . 0.9300 ?
    C30 H30 . 0.9300 ?
    C31 C32 . 1.434(10) ?
    C33 C34 . 1.507(11) ?
    C34 C35 . 1.382(11) ?
    C34 C39 . 1.385(10) ?
    C35 C36 . 1.386(12) ?
    C35 H35 . 0.9300 ?
    C36 C37 . 1.347(11) ?
    C36 H36 . 0.9300 ?
    C37 C38 . 1.389(11) ?
    C38 C39 . 1.386(11) ?
    C38 H38 . 0.9300 ?
    C39 H39 . 0.9300 ?
    C41 C42 . 1.389(10) ?
    C41 H41 . 0.9300 ?
    C42 C43 . 1.341(11) ?
    C42 H42 . 0.9300 ?
    C43 C44 . 1.408(11) ?
    C43 H43 . 0.9300 ?
    C44 C52 . 1.397(9) ?
    C44 C45 . 1.434(11) ?
    C45 C46 . 1.324(12) ?
    C45 H45 . 0.9300 ?
    C46 C47 . 1.422(10) ?
    C46 H46 . 0.9300 ?
    C47 C48 . 1.383(10) ?
    C47 C51 . 1.412(9) ?
    C48 C49 . 1.389(11) ?
    C48 H48 . 0.9300 ?
    C49 C50 . 1.375(10) ?
    C49 H49 . 0.9300 ?
    C50 H50 . 0.9300 ?
    C51 C52 . 1.434(9) ?
loop_
    _geom_angle_atom_site_label_1
    _geom_angle_atom_site_label_2
    _geom_angle_atom_site_label_3
    _geom_angle_site_symmetry_1
    _geom_angle_site_symmetry_3
    _geom_angle
    _geom_angle_publ_flag
    N1 Zn1 N5 . . 97.8(2) ?
    N1 Zn1 N6 . . 97.9(2) ?
    N5 Zn1 N6 . . 77.1(2) ?
    N1 Zn1 N3 . . 163.1(2) ?
    N5 Zn1 N3 . . 96.8(2) ?
    N6 Zn1 N3 . . 93.7(2) ?
    N1 Zn1 N2 . . 77.8(2) ?
    N5 Zn1 N2 . . 168.7(2) ?
    N6 Zn1 N2 . . 93.2(2) ?
    N3 Zn1 N2 . . 89.4(2) ?
    N1 Zn1 N4 . . 93.5(2) ?
    N5 Zn1 N4 . . 95.9(2) ?
    N6 Zn1 N4 . . 167.3(2) ?
    N3 Zn1 N4 . . 76.5(2) ?
    N2 Zn1 N4 . . 94.7(2) ?
    C1 N1 C12 . . 117.1(6) ?
    C1 N1 Zn1 . . 128.1(5) ?
    C12 N1 Zn1 . . 114.8(5) ?
    C10 N2 C11 . . 118.9(6) ?
    C10 N2 Zn1 . . 129.4(5) ?
    C11 N2 Zn1 . . 111.6(4) ?
    C21 N3 C32 . . 118.3(6) ?
    C21 N3 Zn1 . . 128.2(5) ?
    C32 N3 Zn1 . . 112.5(4) ?
    C30 N4 C31 . . 118.7(6) ?
    C30 N4 Zn1 . . 128.0(5) ?
    C31 N4 Zn1 . . 112.8(4) ?
    C41 N5 C52 . . 117.9(6) ?
    C41 N5 Zn1 . . 128.6(5) ?
    C52 N5 Zn1 . . 113.1(4) ?
    C50 N6 C51 . . 118.1(6) ?
    C50 N6 Zn1 . . 128.7(4) ?
    C51 N6 Zn1 . . 113.0(4) ?
    H5A O5 H5B . . 105.1 ?
    H6A O6 H6B . . 103.7 ?
    H7A O7 H7B . . 103.8 ?
    H8A O8 H8B . . 128.4 ?
    O13 O9 H9B 2_675 . 85.2 ?
    O13 O9 H9A 2_675 . 149.8 ?
    H9B O9 H9A . . 123.1 ?
    H10A O10 H10B . . 118.5 ?
    H11A O11 H11B . . 116.6 ?
    H12A O12 H12B . . 105.8 ?
    O9 O13 H13A 2_675 . 121.3 ?
    O9 O13 H13B 2_675 . 80.3 ?
    H13A O13 H13B . . 127.0 ?
    H9A O14 H14A . . 107.9 ?
    H9A O14 H14B . . 107.7 ?
    H14A O14 H14B . . 99.6 ?
    N1 C1 C2 . . 123.2(7) ?
    N1 C1 H1 . . 118.4 ?
    C2 C1 H1 . . 118.4 ?
    C1 C2 C3 . . 119.1(7) ?
    C1 C2 H2 . . 120.5 ?
    C3 C2 H2 . . 120.5 ?
    C2 C3 C4 . . 119.4(7) ?
    C2 C3 H3 . . 120.3 ?
    C4 C3 H3 . . 120.3 ?
    C3 C4 C12 . . 118.7(6) ?
    C3 C4 C5 . . 123.6(7) ?
    C12 C4 C5 . . 117.7(7) ?
    C6 C5 C4 . . 121.7(7) ?
    C6 C5 H5 . . 119.1 ?
    C4 C5 H5 . . 119.1 ?
    C5 C6 C7 . . 122.1(7) ?
    C5 C6 H6 . . 118.9 ?
    C7 C6 H6 . . 118.9 ?
    C8 C7 C11 . . 117.7(7) ?
    C8 C7 C6 . . 123.9(7) ?
    C11 C7 C6 . . 118.3(7) ?
    C9 C8 C7 . . 119.3(7) ?
    C9 C8 H8 . . 120.3 ?
    C7 C8 H8 . . 120.3 ?
    C8 C9 C10 . . 120.0(7) ?
    C8 C9 H9 . . 120.0 ?
    C10 C9 H9 . . 120.0 ?
    N2 C10 C9 . . 122.3(7) ?
    N2 C10 H10 . . 118.8 ?
    C9 C10 H10 . . 118.8 ?
    N2 C11 C7 . . 121.7(6) ?
    N2 C11 C12 . . 119.3(6) ?
    C7 C11 C12 . . 119.1(6) ?
    N1 C12 C4 . . 122.5(6) ?
    N1 C12 C11 . . 116.6(6) ?
    C4 C12 C11 . . 121.0(6) ?
    O2 C13 O1 . . 130.0(13) ?
    O2 C13 O1' . . 114(2) ?
    O2 C13 C14 . . 119.1(7) ?
    O1 C13 C14 . . 110.9(12) ?
    O1' C13 C14 . . 127(2) ?
    C19 C14 C15 . . 118.5(7) ?
    C19 C14 C13 . . 121.1(7) ?
    C15 C14 C13 . . 120.4(6) ?
    C14 C15 C16 . . 121.4(7) ?
    C14 C15 H15 . . 119.3 ?
    C16 C15 H15 . . 119.3 ?
    C17 C16 C15 . . 118.6(7) ?
    C17 C16 H16 . . 120.7 ?
    C15 C16 H16 . . 120.7 ?
    C16 C17 C18 . . 121.5(7) ?
    C16 C17 Br1 . . 118.9(6) ?
    C18 C17 Br1 . . 119.6(5) ?
    C17 C18 C19 . . 118.9(7) ?
    C17 C18 H18 . . 120.5 ?
    C19 C18 H18 . . 120.5 ?
    C14 C19 C18 . . 121.0(7) ?
    C14 C19 H19 . . 119.5 ?
    C18 C19 H19 . . 119.5 ?
    N3 C21 C22 . . 123.2(7) ?
    N3 C21 H21 . . 118.4 ?
    C22 C21 H21 . . 118.4 ?
    C23 C22 C21 . . 119.1(7) ?
    C23 C22 H22 . . 120.4 ?
    C21 C22 H22 . . 120.4 ?
    C22 C23 C24 . . 119.3(8) ?
    C22 C23 H23 . . 120.4 ?
    C24 C23 H23 . . 120.4 ?
    C32 C24 C23 . . 118.0(8) ?
    C32 C24 C25 . . 118.9(8) ?
    C23 C24 C25 . . 123.1(8) ?
    C26 C25 C24 . . 121.1(8) ?
    C26 C25 H25 . . 119.4 ?
    C24 C25 H25 . . 119.4 ?
    C25 C26 C27 . . 120.7(8) ?
    C25 C26 H26 . . 119.7 ?
    C27 C26 H26 . . 119.7 ?
    C31 C27 C28 . . 119.0(8) ?
    C31 C27 C26 . . 119.2(8) ?
    C28 C27 C26 . . 121.8(8) ?
    C29 C28 C27 . . 118.1(8) ?
    C29 C28 H28 . . 121.0 ?
    C27 C28 H28 . . 121.0 ?
    C28 C29 C30 . . 119.9(8) ?
    C28 C29 H29 . . 120.1 ?
    C30 C29 H29 . . 120.1 ?
    N4 C30 C29 . . 122.1(8) ?
    N4 C30 H30 . . 119.0 ?
    C29 C30 H30 . . 119.0 ?
    N4 C31 C27 . . 122.2(7) ?
    N4 C31 C32 . . 117.4(7) ?
    C27 C31 C32 . . 120.4(7) ?
    N3 C32 C24 . . 122.0(7) ?
    N3 C32 C31 . . 118.4(7) ?
    C24 C32 C31 . . 119.5(7) ?
    O4 C33 O3 . . 119.2(16) ?
    O4 C33 O3' . . 134(3) ?
    O4 C33 C34 . . 118.4(7) ?
    O3 C33 C34 . . 122.2(18) ?
    O3' C33 C34 . . 107(2) ?
    C35 C34 C39 . . 117.5(8) ?
    C35 C34 C33 . . 121.5(7) ?
    C39 C34 C33 . . 121.0(8) ?
    C34 C35 C36 . . 121.5(8) ?
    C34 C35 H35 . . 119.2 ?
    C36 C35 H35 . . 119.2 ?
    C37 C36 C35 . . 119.7(8) ?
    C37 C36 H36 . . 120.2 ?
    C35 C36 H36 . . 120.2 ?
    C36 C37 C38 . . 121.1(8) ?
    C36 C37 Br2' . . 114.4(9) ?
    C38 C37 Br2' . . 124.1(8) ?
    C36 C37 Br2 . . 122.3(7) ?
    C38 C37 Br2 . . 116.5(7) ?
    C39 C38 C37 . . 118.5(8) ?
    C39 C38 H38 . . 120.8 ?
    C37 C38 H38 . . 120.8 ?
    C34 C39 C38 . . 121.7(8) ?
    C34 C39 H39 . . 119.2 ?
    C38 C39 H39 . . 119.2 ?
    N5 C41 C42 . . 122.3(7) ?
    N5 C41 H41 . . 118.9 ?
    C42 C41 H41 . . 118.9 ?
    C43 C42 C41 . . 119.4(7) ?
    C43 C42 H42 . . 120.3 ?
    C41 C42 H42 . . 120.3 ?
    C42 C43 C44 . . 121.0(7) ?
    C42 C43 H43 . . 119.5 ?
    C44 C43 H43 . . 119.5 ?
    C52 C44 C43 . . 116.3(7) ?
    C52 C44 C45 . . 118.5(7) ?
    C43 C44 C45 . . 125.2(7) ?
    C46 C45 C44 . . 121.6(7) ?
    C46 C45 H45 . . 119.2 ?
    C44 C45 H45 . . 119.2 ?
    C45 C46 C47 . . 122.1(7) ?
    C45 C46 H46 . . 118.9 ?
    C47 C46 H46 . . 118.9 ?
    C48 C47 C51 . . 118.3(6) ?
    C48 C47 C46 . . 123.7(7) ?
    C51 C47 C46 . . 118.0(7) ?
    C47 C48 C49 . . 118.4(7) ?
    C47 C48 H48 . . 120.8 ?
    C49 C48 H48 . . 120.8 ?
    C50 C49 C48 . . 120.2(8) ?
    C50 C49 H49 . . 119.9 ?
    C48 C49 H49 . . 119.9 ?
    N6 C50 C49 . . 122.7(7) ?
    N6 C50 H50 . . 118.7 ?
    C49 C50 H50 . . 118.7 ?
    N6 C51 C47 . . 122.2(6) ?
    N6 C51 C52 . . 117.7(6) ?
    C47 C51 C52 . . 120.1(6) ?
    N5 C52 C44 . . 122.9(7) ?
    N5 C52 C51 . . 117.4(5) ?
    C44 C52 C51 . . 119.6(6) ?
loop_
    _geom_hbond_atom_site_label_D
    _geom_hbond_atom_site_label_H
    _geom_hbond_atom_site_label_A
    _geom_hbond_site_symmetry_D
    _geom_hbond_site_symmetry_H
    _geom_hbond_site_symmetry_A
    _geom_hbond_distance_DH
    _geom_hbond_distance_HA
    _geom_hbond_distance_DA
    _geom_hbond_angle_DHA
    _geom_hbond_publ_flag
    O5 H5A O2 . . 1_555 0.82 1.90 2.700(11) 164 yes
    O5 H5B O6 . . 2_786 0.82 2.23 2.676(11) 114 yes
    O6 H6A O3 . . 1_555 0.82 1.97 2.763(2) 162 yes
    O6 H6A O3' . . 1_555 0.82 2.03 2.767(5) 150 yes
    O6 H6B O8 . . 2_676 0.82 2.20 2.788(5) 129 yes
    O7 H7A O5 . . 2_786 0.82 1.97 2.787(10) 176 yes
    O7 H7B O4 . . 1_555 0.82 1.89 2.687(11) 163 yes
    O8 H8A O3 . . 1_555 0.82 2.04 2.803(2) 155 yes
    O8 H8A O3' . . 1_555 0.82 1.99 2.789(2) 166 yes
    O8 H8B O1 . . 1_445 0.82 2.19 2.862(5) 139 yes
    O8 H8B O1' . . 1_445 0.82 1.96 2.685(6) 146 yes
    O10 H10A O11 . . 2_785 0.82 2.24 2.806(2) 126 yes
    O10 H10B O2 . . 1_555 0.82 2.11 2.739(2) 134 yes
    O11 H11A O5 . . 1_555 0.82 2.27 2.826(5) 126 yes
    O11 H11B O10 . . 2_785 0.82 2.33 2.806(2) 117 yes
    O12 H12A O13 . . 2_786 0.82 2.50 2.981(5) 118 yes
    O12 H12B O4 . . 1_555 0.82 2.29 2.786(2) 119 yes
    O13 H13A O12 . . 1_564 0.82 2.19 2.796(5) 131 yes
    O13 H13B O7 . . 2_786 0.82 1.95 2.746(2) 165 yes
data_global
_journal_date_recd_electronic     2010-03-12
_journal_date_accepted     2010-03-21
_journal_name_full     'Acta Crystallographica, Section E'
_journal_year     2010
_journal_volume     66
_journal_issue      4
_journal_page_first     m474
_journal_page_last     m474
_journal_paper_category     QM
_journal_coeditor_code     HY2291
_publ_contact_author_name     'Prof. Bi-Song Zhang'
_publ_contact_author_address
;
      College of Material Science and Chemical Engineering
      Jinhua College of Profession and Technology
      Jinhua, Zhejiang 321017
      People's Republic of China.
;
_publ_contact_author_email     'zbs_jy@163.com'
_publ_contact_author_fax     '86 579 82264066'
_publ_contact_author_phone     '86 579 82230609'
_publ_section_title
;
Tris(1,10-phenanthroline-\k^2^<i>N</i>,<i>N</i>')zinc(II) bis(4-bromobenzoate)
6.5-hydrate
;
loop_
    _publ_author_name
    _publ_author_address
    'Su-Fang Ye'
;
College of Material Science and Chemical Engineering
Jinhua College of Profession and Technology
Jinhua, Zhejiang 321017
People's Republic of China
;
    'Bi-Song Zhang'
;
 College of Material Science and Chemical Engineering
 Jinhua College of Profession and Technology
 Jinhua, Zhejiang 321017
 People's Republic of China
;
