# Supplementary material for: Tris(1,10-phenanthroline-κ2 N,N′)zinc(II) bis­(4-bromo­benzoate) 6.5-hydrate
Source: Acta Crystallogr Sect E Struct Rep Online. 2010 Mar 31;66(Pt 4):m474. doi: 10.1107/S1600536810010561 (PMC2983930; doi:10.1107/S1600536810010561)
Supplement: Supplementary file 2 [file e-66-0m474-Isup2.hkl]

# 
# h,k,l, Fc-squared, Fo-squared, sigma(Fo-squared) and status flag 
# 
data_I
_shelx_title ' d in P-1' 
_shelx_refln_list_code          4 
_shelx_F_calc_maximum      267.57 
_exptl_crystal_F_000      1142.00 
_reflns_d_resolution_high  0.8409 
 
loop_ 
 _symmetry_equiv_pos_as_xyz 
 'x, y, z' 
 '-x, -y, -z' 
 
_cell_length_a    13.0979 
_cell_length_b    14.2402 
_cell_length_c    16.2812 
_cell_angle_alpha 108.678 
_cell_angle_beta  107.128 
_cell_angle_gamma 105.112 
 
_shelx_F_squared_multiplier     1.000 
 
loop_ 
 _refln_index_h 
 _refln_index_k 
 _refln_index_l 
 _refln_F_squared_calc 
 _refln_F_squared_meas 
 _refln_F_squared_sigma 
 _refln_observed_status 
   2   0   0      131.57       66.75      3.29 o 
   3   0   0      404.07      211.11      7.74 o 
   4   0   0    12748.98    12434.55    249.60 o 
   5   0   0      258.66      165.86     11.03 o 
   6   0   0     3853.55     3506.52     67.28 o 
   7   0   0      655.54      667.38     47.16 o 
   8   0   0      925.45     1125.60     56.46 o 
   9   0   0        0.05        3.65      6.64 o 
  10   0   0      149.81      174.47     41.51 o 
  11   0   0        0.13       12.62     23.25 o 
  12   0   0       14.39       34.54     53.14 o 
  13   0   0       17.30       -1.99     23.25 o 
 -14   1   0       45.93        0.00     21.92 o 
 -13   1   0        4.06        2.66     39.19 o 
 -12   1   0       15.83      -16.61     26.57 o 
 -11   1   0      206.73      195.47     14.94 o 
 -10   1   0     1455.65     1582.19    129.52 o 
  -9   1   0      367.80      387.33     17.51 o 
  -8   1   0     4831.74     4889.00    115.07 o 
  -7   1   0      418.08      526.33     23.95 o 
  -6   1   0      101.05      108.21     14.08 o 
  -5   1   0      193.72      192.59     18.27 o 
  -4   1   0    21578.37    20380.93    436.98 o 
  -3   1   0       49.99       17.93      6.11 o 
  -2   1   0    41608.27    49648.45   1282.66 o 
   2   1   0     1582.70      967.72     14.94 o 
   3   1   0      951.24     1475.11     21.00 o 
   4   1   0     4587.87     4485.86    225.83 o 
   5   1   0     1250.11     1213.67     67.75 o 
   6   1   0     3177.19     3296.20     56.12 o 
   7   1   0       11.43       16.43      4.98 o 
   8   1   0       64.54       84.15      5.19 o 
   9   1   0      146.28      134.17     31.88 o 
  10   1   0       43.27       64.43     29.89 o 
  11   1   0       27.52       68.41     34.54 o 
  12   1   0       13.41        0.66     19.26 o 
  13   1   0       15.58        1.33     23.25 o 
 -14   2   0        4.05       -3.32     44.50 o 
 -13   2   0       81.23       55.64     29.23 o 
 -12   2   0      305.52      310.55     63.43 o 
 -11   2   0      120.11       88.40      6.96 o 
 -10   2   0      425.24      437.19     54.21 o 
  -9   2   0      122.45      136.21     19.96 o 
  -8   2   0      244.19      177.07     18.30 o 
  -7   2   0     1301.35     1319.54     44.60 o 
  -6   2   0    10203.14     9772.41    226.38 o 
  -5   2   0     2825.14     3008.40     62.08 o 
  -4   2   0        5.48       13.95      4.70 o 
  -3   2   0     1328.38     1713.14     77.05 o 
  -2   2   0     3868.85     5047.88     76.82 o 
  -1   2   0     2227.28     2918.76     38.03 o 
   0   2   0      157.33      158.77      4.70 o 
   1   2   0    10281.47    11274.76    200.24 o 
   2   2   0     5926.49     6071.48    283.95 o 
   3   2   0    10842.33    13512.95    523.40 o 
   4   2   0      124.94      210.17      9.30 o 
   5   2   0      198.62      297.57     25.24 o 
   6   2   0      701.22      878.75     45.17 o 
   7   2   0      779.30      812.33     49.15 o 
   8   2   0       19.26       16.61     19.26 o 
   9   2   0     1097.29     1376.91     83.03 o 
  10   2   0        9.40       -9.30     21.92 o 
  11   2   0        5.66       13.28     25.90 o 
  12   2   0        0.86        3.32     23.91 o 
 -14   3   0       31.42        0.00     20.59 o 
 -13   3   0       40.43        4.71     17.14 o 
 -12   3   0       23.06        4.06     19.48 o 
 -11   3   0        4.74       18.69     25.24 o 
 -10   3   0       20.57       25.38     17.42 o 
  -9   3   0      871.80      889.45     60.34 o 
  -8   3   0      841.36      933.45     41.54 o 
  -7   3   0     2347.68     2529.93     58.47 o 
  -6   3   0       29.45       35.47     10.63 o 
  -5   3   0     2908.93     3383.44     63.38 o 
  -4   3   0     5330.02     6343.21    117.92 o 
  -3   3   0    12439.87    12751.90    239.52 o 
  -2   3   0      298.50      313.53     22.92 o 
  -1   3   0      201.20      112.14      5.64 o 
   0   3   0       17.87        3.65      3.29 o 
   1   3   0    11593.30    12486.17    239.65 o 
   2   3   0      412.82      858.43     13.84 o 
   3   3   0       50.06       28.05      5.98 o 
   4   3   0      218.87      254.09      8.30 o 
   5   3   0     5182.16     5672.83     88.57 o 
   6   3   0       53.07       76.05     15.03 o 
   7   3   0     1243.83     1437.15     61.29 o 
   8   3   0      611.30      742.51     42.03 o 
   9   3   0      219.71      256.86     31.70 o 
  10   3   0        5.44       -1.85     13.85 o 
  11   3   0      345.99      415.33     46.02 o 
  12   3   0       17.41        2.57     21.70 o 
 -14   4   0        0.64        9.34     20.65 o 
 -13   4   0       12.38       17.72     20.86 o 
 -12   4   0        0.01       20.01     26.90 o 
 -11   4   0      357.23      471.42     43.99 o 
 -10   4   0      130.82      174.02     33.21 o 
  -9   4   0      911.53     1027.06     41.52 o 
  -8   4   0      142.23      117.85     16.67 o 
  -7   4   0      476.91      407.78     25.72 o 
  -6   4   0       75.76      128.81     19.59 o 
  -5   4   0     3818.76     3517.40     67.37 o 
  -4   4   0      477.02      411.83     14.79 o 
  -3   4   0    11747.61     9881.89    263.36 o 
  -2   4   0      739.14      667.90     35.54 o 
  -1   4   0     2249.65     1977.72     38.30 o 
   0   4   0     2770.52     2571.64     44.50 o 
   1   4   0     5089.05     4842.46     85.01 o 
   2   4   0     1236.24     1331.03     26.59 o 
   3   4   0     6513.70     5840.18    116.57 o 
   4   4   0      883.12      892.27     19.87 o 
   5   4   0      120.36      138.16      8.09 o 
   6   4   0       54.64       52.97      5.57 o 
   7   4   0     1418.47     1457.58     67.09 o 
   8   4   0       47.86       33.95     17.83 o 
   9   4   0      213.35      321.61     43.07 o 
  10   4   0        3.75        6.84     16.67 o 
  11   4   0       11.39      -10.56     19.96 o 
 -14   5   0        3.77      -13.52     26.13 o 
 -13   5   0      520.24      779.78    135.50 o 
 -12   5   0       60.70       25.90     26.57 o 
 -11   5   0      419.19      582.51     57.12 o 
 -10   5   0      192.25      164.05     23.69 o 
  -9   5   0      160.96      205.42     22.31 o 
  -8   5   0     2209.55     2298.69     77.38 o 
  -7   5   0     4069.31     4156.93     92.52 o 
  -6   5   0     1309.89     1340.74     35.93 o 
  -5   5   0     7893.67     7655.43    152.16 o 
  -4   5   0     2854.49     2549.47     85.35 o 
  -3   5   0     1454.61     1506.97     51.14 o 
  -2   5   0       86.81       61.71      7.74 o 
  -1   5   0    11899.70    10965.90    215.95 o 
   0   5   0      528.40      670.01     19.26 o 
   1   5   0     6046.13     5562.66    105.66 o 
   2   5   0     1723.43     1697.32     40.30 o 
   3   5   0      359.17      372.76     14.18 o 
   4   5   0       91.65       62.70      7.78 o 
   5   5   0     2406.09     2583.62     61.10 o 
   6   5   0        3.64       -2.15     12.41 o 
   7   5   0       32.94       68.75     20.20 o 
   8   5   0       62.72       67.45     22.06 o 
   9   5   0        0.83       -8.64     22.92 o 
  10   5   0        0.77        0.39     13.60 o 
  11   5   0       18.81       -2.91     18.30 o 
 -11   6   0      214.43      334.10     47.16 o 
 -10   6   0      261.52      298.90     33.54 o 
  -9   6   0     1532.63     1535.20     54.12 o 
  -8   6   0      413.01      481.78     28.17 o 
  -7   6   0      127.95      136.20     26.76 o 
  -6   6   0      388.84      370.07     24.61 o 
  -5   6   0      874.83      821.70     27.66 o 
  -4   6   0      209.59      278.45     25.10 o 
  -3   6   0     3066.94     2799.13    111.26 o 
  -2   6   0     1306.55     1325.08     37.86 o 
  -1   6   0      236.28      191.96     13.15 o 
   0   6   0     1621.34     1443.27     47.49 o 
   1   6   0      189.02      143.60     16.06 o 
   2   6   0      664.72      740.37     25.57 o 
   3   6   0      199.89      182.80     11.39 o 
   4   6   0     1160.61     1222.65     31.68 o 
   5   6   0       40.50       27.89      7.92 o 
   6   6   0      269.80      278.52     29.89 o 
   7   6   0      367.04      369.54     19.90 o 
   8   6   0        3.49       -7.18     15.95 o 
   9   6   0        3.54        1.93     14.79 o 
  10   6   0      109.50        2.99     17.61 o 
 -12   7   0     1144.86     1511.08    100.96 o 
 -11   7   0      812.45      849.52     69.74 o 
 -10   7   0      320.77      382.01     33.31 o 
  -9   7   0      154.06      160.07     31.22 o 
  -8   7   0      196.81      142.01     19.66 o 
  -7   7   0        2.51        4.46     11.77 o 
  -6   7   0     1330.73     1399.29     52.47 o 
  -5   7   0      388.14      418.89     21.54 o 
  -4   7   0     3293.11     2951.86    215.20 o 
  -3   7   0     1878.53     1520.51     72.73 o 
  -2   7   0     1643.29     1485.59     70.41 o 
  -1   7   0       72.31       73.06     17.27 o 
   0   7   0      159.34      183.38     19.05 o 
   1   7   0     1084.22     1008.97     50.15 o 
   2   7   0     5498.44     5919.55    183.46 o 
   3   7   0      156.76      119.30     11.45 o 
   4   7   0      347.99      421.74     26.94 o 
   5   7   0       43.18       35.97     14.00 o 
   6   7   0      809.20      891.77     38.62 o 
   7   7   0        9.77       11.51      6.18 o 
   8   7   0      247.94      393.21     61.11 o 
   9   7   0       11.77        6.56     19.02 o 
 -14   8   0      123.24      162.73     56.46 o 
 -13   8   0        0.27       -9.60     19.19 o 
 -12   8   0      131.32      165.39     44.50 o 
 -11   8   0      646.91      797.05     69.08 o 
 -10   8   0      263.37      349.68     33.85 o 
  -9   8   0       76.32       81.37     24.11 o 
  -8   8   0      584.94      675.61     41.51 o 
  -7   8   0      198.34      221.88     27.63 o 
  -6   8   0     1677.82     1788.15     98.97 o 
  -5   8   0     1792.02     1788.55    145.79 o 
  -4   8   0        4.23       -9.83      9.83 o 
  -3   8   0     4097.27     4022.87     93.88 o 
  -2   8   0     3428.57     3382.52    105.94 o 
  -1   8   0      228.90      233.14     19.96 o 
   0   8   0     3571.02     3478.80    136.16 o 
   1   8   0      273.30      324.24     22.52 o 
   2   8   0       97.83       99.37     13.43 o 
   3   8   0     1304.56     1362.19     84.25 o 
   4   8   0     1115.83     1409.04     80.37 o 
   5   8   0      172.36      215.65     18.61 o 
   6   8   0      196.63      279.29     18.57 o 
   7   8   0      238.01      279.99    152.77 o 
   8   8   0        8.88        6.15     18.51 o 
 -14   9   0       39.74        5.31     26.57 o 
 -13   9   0       60.21       72.40     43.84 o 
 -11   9   0      476.80      641.59     90.00 o 
 -10   9   0      178.40      216.46     30.16 o 
  -9   9   0      497.70      643.18     40.76 o 
  -8   9   0       29.79       31.64     18.82 o 
  -7   9   0      378.98      436.27     43.51 o 
  -6   9   0      707.25      655.28     55.13 o 
  -5   9   0      552.80      604.34     49.48 o 
  -4   9   0     1788.95     1707.86     71.07 o 
  -3   9   0     1021.33     1036.15     48.58 o 
  -2   9   0     1151.49     1177.55     44.61 o 
  -1   9   0      694.26      782.11     88.67 o 
   0   9   0     2659.14     2726.70    225.83 o 
   1   9   0      908.13     1110.64     61.39 o 
   2   9   0      631.77      784.80     65.06 o 
   3   9   0        0.19       -2.62     16.76 o 
   4   9   0        0.79       16.50     16.94 o 
   5   9   0       62.02       68.99     14.13 o 
   6   9   0        4.83       -4.33      8.15 o 
   7   9   0       62.74       45.24     31.55 o 
   8   9   0       20.09        7.31     27.90 o 
 -12  10   0       81.94        3.99     26.57 o 
 -11  10   0       48.31       58.19     39.19 o 
 -10  10   0        8.05       11.40     16.73 o 
  -9  10   0       31.02       98.13     38.86 o 
  -8  10   0      409.92      501.40     60.58 o 
  -7  10   0      245.77      237.00     31.63 o 
  -6  10   0      846.24      743.09     90.33 o 
  -5  10   0       13.55        5.91     11.63 o 
  -4  10   0       10.03       32.16     20.26 o 
  -3  10   0      232.60      271.23     26.93 o 
  -2  10   0      601.77      677.22     38.69 o 
  -1  10   0      159.88      193.34     29.85 o 
   0  10   0        8.01       15.15     16.56 o 
   1  10   0       65.71       75.79     16.73 o 
   2  10   0       11.88        8.62     10.64 o 
   3  10   0        0.69       -6.37     11.77 o 
   4  10   0        7.95        3.83     17.27 o 
   5  10   0        7.12       -8.55     10.50 o 
   6  10   0       27.01        5.15     12.29 o 
 -13  11   0        6.87       -0.66     25.24 o 
 -12  11   0        0.03        0.46     15.13 o 
 -11  11   0       48.42       25.12     44.50 o 
 -10  11   0        0.52      -18.37     18.98 o 
  -9  11   0      232.24      295.29     35.46 o 
  -8  11   0        0.29       -3.64     16.69 o 
  -7  11   0        2.24        5.26     15.98 o 
  -6  11   0       25.66       41.78     30.55 o 
  -5  11   0       44.26       47.96     22.63 o 
  -4  11   0        8.47       16.12     15.48 o 
  -3  11   0     1235.32     1520.54     65.04 o 
  -2  11   0       70.29       58.45     20.67 o 
  -1  11   0       31.87       55.26     25.42 o 
   0  11   0        2.70       -3.71     11.68 o 
   1  11   0        0.18       12.63     12.17 o 
   2  11   0      276.26      403.34     49.43 o 
   3  11   0      110.59      136.88     26.76 o 
   4  11   0      111.60       68.18     37.53 o 
   5  11   0      137.74      164.03     91.00 o 
 -13  12   0       10.49        1.32     21.33 o 
 -12  12   0        1.17       -4.28     23.34 o 
 -11  12   0      158.77        0.42     16.96 o 
 -10  12   0        1.01      -18.60     26.66 o 
  -9  12   0       18.70       40.17     28.75 o 
  -8  12   0       21.55       53.57     38.77 o 
  -7  12   0      327.52      444.66     40.19 o 
  -6  12   0      125.77      148.47     27.99 o 
  -5  12   0      638.15      755.28    107.27 o 
  -4  12   0       39.46       43.78     25.37 o 
  -3  12   0      566.99      729.25     49.31 o 
  -2  12   0      218.49      328.08     43.84 o 
  -1  12   0       91.85      109.77     26.34 o 
   0  12   0       94.08      119.97     22.16 o 
   1  12   0      350.88      535.51     61.49 o 
   2  12   0       81.49       38.00     21.64 o 
   3  12   0       33.55       41.62     29.23 o 
   4  12   0       18.56      -12.97     14.61 o 
 -12  13   0        8.82       -0.45     15.00 o 
 -11  13   0        3.74        1.82     16.91 o 
 -10  13   0      319.96      423.41     60.11 o 
  -9  13   0      224.01        1.77     17.82 o 
  -8  13   0      120.85      114.85     98.97 o 
  -7  13   0       54.13       45.93     24.02 o 
  -6  13   0        0.63       -0.25     21.59 o 
  -5  13   0       34.03       17.75     19.92 o 
  -4  13   0       21.67       28.81     21.59 o 
  -3  13   0        4.59       14.74     19.24 o 
  -2  13   0      180.76      189.24     35.66 o 
  -1  13   0       40.15       38.38     21.53 o 
   0  13   0       21.65       26.05     19.73 o 
   1  13   0       15.26       10.23     16.81 o 
   2  13   0       83.46       53.51     29.83 o 
   3  13   0       41.14       30.91     21.59 o 
 -11  14   0       10.32       -3.57     19.93 o 
 -10  14   0       54.12        3.01     18.15 o 
  -9  14   0      103.33        6.38     19.58 o 
  -8  14   0        0.01      -12.63     21.27 o 
  -7  14   0        0.02        0.95     15.22 o 
  -6  14   0      138.42       80.20     79.37 o 
  -5  14   0       98.53       66.83     61.77 o 
  -4  14   0       20.33        7.16     19.02 o 
  -3  14   0        0.90       -7.31     18.79 o 
  -2  14   0        0.01       -5.36     16.68 o 
  -1  14   0       15.09       10.57     18.79 o 
   0  14   0       28.09       14.27     17.11 o 
   1  14   0        4.64      -16.91     16.91 o 
 -10  15   0        0.04        2.65     32.69 o 
  -9  15   0        1.53        6.29     20.89 o 
  -8  15   0       32.51       -4.12     20.13 o 
  -7  15   0        0.95       -0.90     17.57 o 
  -6  15   0       18.70        5.82     20.86 o 
  -5  15   0        0.65       -1.33     23.91 o 
  -4  15   0       33.89        2.20     21.44 o 
  -3  15   0       79.24       36.33     33.30 o 
  -2  15   0        6.04       14.66     19.00 o 
  -1  15   0      126.14       87.96     62.69 o 
  -6  16   0        0.23       10.24     23.90 o 
  -5  16   0       10.45       -0.96     18.98 o 
   3 -16   1       23.48       10.19     28.35 o 
   4 -16   1       12.58       -6.94     19.96 o 
   5 -16   1        1.60       -8.69     21.63 o 
   6 -16   1        1.91        7.09     21.43 o 
   7 -16   1      145.95        0.94     19.45 o 
   8 -16   1       20.43       -8.73     24.16 o 
   0 -15   1       12.06       24.43     19.48 o 
   1 -15   1       26.00       45.67     35.66 o 
   2 -15   1       10.53       -6.47     16.07 o 
   3 -15   1        7.48       13.78     18.15 o 
   4 -15   1       65.39       37.11     27.69 o 
   5 -15   1      199.78      315.51    207.23 o 
   6 -15   1       31.86        5.09     25.44 o 
   7 -15   1       35.55        1.97     17.61 o 
   8 -15   1        0.36       -6.16     22.39 o 
   9 -15   1        0.99        5.84     19.46 o 
  10 -15   1        1.30        2.82     19.10 o 
  -2 -14   1        4.18        6.22     14.12 o 
  -1 -14   1        2.70       -6.56     15.47 o 
   0 -14   1        0.89        1.24     17.27 o 
   1 -14   1       99.70      125.56     51.66 o 
   2 -14   1        6.03        8.31     27.23 o 
   3 -14   1        1.43        4.40     18.26 o 
   4 -14   1      106.72      148.68     41.51 o 
   5 -14   1      156.84      115.33     89.00 o 
   6 -14   1        4.15      -12.68     24.64 o 
   7 -14   1       24.56        3.68     28.27 o 
   8 -14   1       81.83       -4.68     30.36 o 
   9 -14   1      200.46        9.43     26.79 o 
  10 -14   1        2.64        0.05     14.18 o 
  11 -14   1       49.04        5.09     23.82 o 
  -3 -13   1        0.77       -0.41     12.41 o 
  -2 -13   1        8.02       -0.45     10.95 o 
  -1 -13   1        7.93      -11.35     13.96 o 
   0 -13   1        9.40       18.55     15.25 o 
   1 -13   1       22.35       42.13     20.44 o 
   2 -13   1      244.51      415.38     34.00 o 
   3 -13   1       36.22       34.75     26.05 o 
   4 -13   1       22.44       37.03     26.55 o 
   5 -13   1       13.74       15.76     22.18 o 
   6 -13   1      455.62      584.38     55.60 o 
   7 -13   1       15.12       71.64     34.54 o 
   8 -13   1      180.51      192.80     34.13 o 
   9 -13   1      377.69      516.92     49.55 o 
  10 -13   1        1.61        4.60     17.97 o 
  11 -13   1        0.00       -6.22     19.76 o 
  12 -13   1       35.06       -1.67     23.34 o 
  -5 -12   1        1.03       -8.75     13.54 o 
  -4 -12   1        0.01       -0.12     14.83 o 
  -3 -12   1       36.13       30.18     15.11 o 
  -2 -12   1      662.27      898.48    114.24 o 
  -1 -12   1        0.01       11.31     15.65 o 
   0 -12   1      721.97      866.84     82.49 o 
   1 -12   1       85.88      100.77     26.53 o 
   2 -12   1      357.48      467.32     48.44 o 
   3 -12   1       82.24      116.04     30.98 o 
   4 -12   1     1875.50     2306.56    141.81 o 
   5 -12   1      186.34      220.46     30.43 o 
   6 -12   1      775.40      786.99     88.34 o 
   7 -12   1        9.85        9.93     16.16 o 
   8 -12   1       32.59       45.28     28.23 o 
   9 -12   1      105.19      118.18     29.22 o 
  10 -12   1      180.63      162.46    135.17 o 
  11 -12   1       47.27       -1.59     15.60 o 
  12 -12   1       42.59       -3.42     18.15 o 
  13 -12   1       17.90       -1.33     27.90 o 
  -6 -11   1       86.27      143.60     73.40 o 
  -5 -11   1        3.77        7.29     17.45 o 
  -4 -11   1      405.73      666.83     96.64 o 
  -3 -11   1       12.07       -3.97     11.28 o 
  -2 -11   1      195.06      224.66     23.31 o 
  -1 -11   1      235.90      302.09     37.92 o 
   0 -11   1      346.18      440.50     28.11 o 
   1 -11   1        9.39       29.89     13.49 o 
   2 -11   1     3093.57     3447.43    105.16 o 
   3 -11   1      638.95      751.90    103.95 o 
   4 -11   1       37.36       34.42     16.89 o 
   5 -11   1      494.04      547.20     36.49 o 
   6 -11   1      181.21      183.91     25.24 o 
   7 -11   1       89.27       91.46     27.85 o 
   8 -11   1       16.98       -4.92     18.79 o 
   9 -11   1       65.98      139.64     27.87 o 
  10 -11   1      173.50      259.43     42.33 o 
  11 -11   1       10.90       24.50     21.47 o 
  -7 -10   1        3.78       16.61     18.60 o 
  -6 -10   1      171.10      229.09    123.54 o 
  -5 -10   1       45.80       58.07     22.32 o 
  -4 -10   1       34.33       26.47     14.62 o 
  -3 -10   1       37.71       53.49     13.13 o 
  -2 -10   1      880.54      941.07     74.86 o 
  -1 -10   1       21.09       25.17     11.58 o 
   0 -10   1       68.98       83.15     14.90 o 
   1 -10   1        1.82       -6.53     13.98 o 
   2 -10   1      271.17      242.80     25.12 o 
   3 -10   1       22.36       23.87     13.60 o 
   4 -10   1      815.47      828.02     39.79 o 
   5 -10   1       40.58       34.36     17.90 o 
   6 -10   1      324.02      422.21     30.55 o 
   7 -10   1      626.46      742.94     49.48 o 
   8 -10   1      163.73      144.85     25.04 o 
   9 -10   1       17.06       21.07     26.24 o 
  10 -10   1      409.06      512.16     73.73 o 
  11 -10   1      269.14      342.09     40.76 o 
  -8  -9   1        0.19       -2.74      6.99 o 
  -7  -9   1        2.15        0.65      6.91 o 
  -6  -9   1      105.93      137.71     19.26 o 
  -5  -9   1        4.41       14.34     15.31 o 
  -4  -9   1      366.28      406.44     29.23 o 
  -3  -9   1       68.12       85.04     14.26 o 
  -2  -9   1       50.58       44.27     14.39 o 
  -1  -9   1     1095.88     1179.56     69.34 o 
   0  -9   1      701.20      850.65     32.72 o 
   1  -9   1        9.40        2.50     18.27 o 
   2  -9   1       22.39       39.85     13.15 o 
   3  -9   1     1860.08     1822.56     72.07 o 
   4  -9   1      714.51      830.65     65.76 o 
   5  -9   1     1168.44     1155.23     78.04 o 
   6  -9   1      534.46      544.50     36.62 o 
   7  -9   1       54.89       55.17     19.87 o 
   8  -9   1      642.29      579.62     65.09 o 
   9  -9   1      870.84     1111.64     57.79 o 
  10  -9   1      519.42      610.41     59.78 o 
  11  -9   1       66.61       83.29     25.99 o 
  12  -9   1       18.61        0.00     17.93 o 
  -9  -8   1        0.49       -1.33     22.58 o 
  -8  -8   1        1.50        9.30     25.24 o 
  -7  -8   1      181.51      247.68     18.00 o 
  -6  -8   1       37.52       44.17     21.92 o 
  -5  -8   1      433.05      521.44     48.82 o 
  -4  -8   1       17.46       17.35      9.82 o 
  -3  -8   1      737.67      807.98     39.84 o 
  -2  -8   1       83.05       84.56     15.86 o 
  -1  -8   1      417.17      379.06     20.93 o 
   0  -8   1      184.17      140.25     38.33 o 
   1  -8   1     3585.54     3337.64     78.20 o 
   2  -8   1      304.78      327.20     31.90 o 
   3  -8   1     1095.36      949.85     40.18 o 
   4  -8   1      319.83      380.42     38.52 o 
   5  -8   1     1288.73     1286.03     77.71 o 
   6  -8   1      144.43      114.57     16.36 o 
   7  -8   1     4104.88     4367.11    123.51 o 
   8  -8   1      199.98      191.00     27.24 o 
   9  -8   1      144.18      129.42     23.22 o 
  10  -8   1     1803.62     1872.41     98.97 o 
  11  -8   1      681.33      911.03     55.15 o 
 -10  -7   1        4.13        6.22     23.66 o 
  -9  -7   1      165.11       -4.65     24.58 o 
  -8  -7   1      354.49      322.81     53.80 o 
  -7  -7   1      476.01      656.63     22.86 o 
  -6  -7   1        0.14       -7.92      7.92 o 
  -5  -7   1      162.34      137.72     13.60 o 
  -4  -7   1      456.70      521.75     22.12 o 
  -3  -7   1     2178.81     2132.94     88.18 o 
  -2  -7   1       16.95        8.53      9.20 o 
  -1  -7   1     3186.94     2660.91     79.35 o 
   0  -7   1     1277.37     1136.27     32.62 o 
   1  -7   1       23.46       34.25     18.93 o 
   2  -7   1      432.06      385.76     21.19 o 
   3  -7   1    10948.31    10132.62    363.32 o 
   4  -7   1      756.08      737.48     51.81 o 
   5  -7   1      849.80      774.36     33.54 o 
   6  -7   1      188.30      174.31     17.36 o 
   7  -7   1        3.86       -6.73     12.47 o 
   8  -7   1      277.10      340.24     30.22 o 
   9  -7   1     1428.57     1768.49     61.04 o 
  10  -7   1      306.84      391.75     45.50 o 
  11  -7   1      546.24      739.27     71.73 o 
  12  -7   1      173.13      217.20     51.81 o 
  14  -7   1        1.77       -1.99     24.58 o 
 -10  -6   1        5.47        2.62     20.08 o 
  -9  -6   1      105.19      118.41     28.41 o 
  -8  -6   1       68.66       92.95     23.71 o 
  -7  -6   1      208.27      244.73     18.29 o 
  -6  -6   1      268.46      314.16     22.59 o 
  -5  -6   1     2645.71     2658.46     84.69 o 
  -4  -6   1        1.80        4.65     13.28 o 
  -3  -6   1      926.45      837.52     32.57 o 
  -2  -6   1      552.10      602.37     25.46 o 
  -1  -6   1     1179.84     1045.08     24.76 o 
   0  -6   1      276.37      275.60     20.92 o 
   1  -6   1      183.19      138.55     10.80 o 
   2  -6   1       41.78       87.73     13.28 o 
   3  -6   1     2414.94     2398.24     87.68 o 
   4  -6   1      205.01      201.43     13.60 o 
   5  -6   1      894.13      814.82     38.52 o 
   6  -6   1       98.97      161.58     18.88 o 
   7  -6   1      518.73      495.84     31.55 o 
   8  -6   1      383.27      383.05     26.04 o 
   9  -6   1      241.21      264.36     35.87 o 
  10  -6   1     2347.73     2379.67     79.31 o 
  11  -6   1      625.11      674.84     65.76 o 
  12  -6   1       66.19       67.09     36.53 o 
  13  -6   1        7.63        9.30     26.57 o 
  14  -6   1      118.28       11.29     31.22 o 
 -11  -5   1       10.96       -1.33     19.48 o 
 -10  -5   1       92.58       39.70     47.49 o 
  -9  -5   1       22.01       39.19     20.20 o 
  -8  -5   1        1.44       19.30     15.73 o 
  -7  -5   1     1587.55     1878.15     90.00 o 
  -6  -5   1        4.92       -2.69      6.28 o 
  -5  -5   1      296.26      313.88     18.98 o 
  -4  -5   1      226.06      257.05     12.47 o 
  -3  -5   1     5271.62     5043.45    101.68 o 
  -2  -5   1      371.43      393.41     13.10 o 
  -1  -5   1     1103.89     1393.83     25.69 o 
   0  -5   1       25.87       41.83      6.80 o 
   1  -5   1     1748.75     1228.85     29.32 o 
   2  -5   1     3453.31     3062.29     99.96 o 
   3  -5   1       95.83      110.19      8.89 o 
   4  -5   1     4242.78     3781.31     71.14 o 
   5  -5   1      188.44      222.38     15.28 o 
   6  -5   1     5149.55     4891.07    108.93 o 
   7  -5   1       42.47       49.62     12.44 o 
   8  -5   1      298.82      288.27     31.88 o 
   9  -5   1       65.64       68.52     17.14 o 
  10  -5   1       31.14       26.81     15.95 o 
  11  -5   1      134.29      173.60     35.20 o 
  12  -5   1      310.94      418.76     42.41 o 
  13  -5   1        0.13       -7.25     18.51 o 
  14  -5   1        3.62       -2.95     24.34 o 
 -12  -4   1        0.39       -2.80     21.95 o 
 -11  -4   1       15.50       -2.32     15.50 o 
 -10  -4   1       41.70       33.20     30.22 o 
  -9  -4   1      227.89      251.97     36.86 o 
  -8  -4   1      222.89      244.53     27.24 o 
  -7  -4   1      285.66      336.59     26.51 o 
  -6  -4   1      183.90      249.65     11.76 o 
  -5  -4   1        2.16        0.39      5.40 o 
  -4  -4   1       64.95      153.95     15.94 o 
  -3  -4   1     1827.67     1716.46     55.13 o 
  -2  -4   1    11094.95    10154.00    158.57 o 
  -1  -4   1     3093.64     2903.06     47.25 o 
   0  -4   1     1563.63     1547.43     26.53 o 
   1  -4   1     3920.42     3791.38     73.73 o 
   2  -4   1     1085.25     1023.47     19.96 o 
   3  -4   1    17067.68    17060.08    437.38 o 
   4  -4   1    15723.50    15888.54    332.05 o 
   5  -4   1      667.48      673.62     20.67 o 
   6  -4   1      397.12      372.38     18.30 o 
   7  -4   1     1222.45     1349.98     46.31 o 
   8  -4   1     2693.25     2743.76     89.67 o 
   9  -4   1       85.51      150.73     20.86 o 
  10  -4   1      585.74      707.17     40.85 o 
  11  -4   1        7.89       11.76     18.88 o 
  12  -4   1        0.06       -8.30     16.91 o 
  13  -4   1       64.41        7.40     19.02 o 
  14  -4   1       83.40        3.30     23.58 o 
 -12  -3   1       87.62       -3.99     17.61 o 
 -11  -3   1        3.66       -6.48     29.89 o 
 -10  -3   1        2.57       -8.20     27.23 o 
  -9  -3   1       71.02       84.35     29.89 o 
  -8  -3   1      171.00      231.14     58.45 o 
  -7  -3   1      469.61      488.19     39.85 o 
  -6  -3   1     1810.50     1822.14     37.62 o 
  -5  -3   1     2736.84     2920.08     38.94 o 
  -4  -3   1     5772.98     5368.00     77.11 o 
  -3  -3   1     2768.83     3373.68     43.16 o 
  -2  -3   1    14369.17    12253.91    188.12 o 
  -1  -3   1    12928.84    10899.92    156.07 o 
   0  -3   1     7948.40     6278.60    183.99 o 
   1  -3   1     9168.38     7170.62    135.17 o 
   2  -3   1    43908.42    46300.97   1197.82 o 
   3  -3   1    28942.17    35428.05    862.97 o 
   4  -3   1     2558.55     1468.91     29.11 o 
   5  -3   1     4384.67     3592.10     67.87 o 
   6  -3   1     7290.49     6861.54    139.25 o 
   7  -3   1     2075.30     2119.66     53.07 o 
   8  -3   1     1439.44     1532.21     47.90 o 
   9  -3   1      384.75      386.24     28.39 o 
  10  -3   1      201.72      258.85     28.41 o 
  11  -3   1        5.77       34.84     23.41 o 
  12  -3   1      297.84      373.28     16.91 o 
  13  -3   1       14.22        0.00     33.87 o 
  14  -3   1        1.41       -0.66     23.91 o 
 -13  -2   1        6.47       -1.33     22.58 o 
 -12  -2   1       11.39        0.00     31.22 o 
 -11  -2   1       21.43       50.48     31.22 o 
 -10  -2   1      753.01      958.45    113.58 o 
  -9  -2   1     1052.73     1114.45     32.55 o 
  -8  -2   1     2501.73     3014.75     71.07 o 
  -7  -2   1       10.06       23.57      7.07 o 
  -6  -2   1      139.83      141.24      6.86 o 
  -5  -2   1     2669.82     3188.77     58.07 o 
  -4  -2   1     2249.54     1900.67     25.54 o 
  -3  -2   1      600.04      717.75     12.41 o 
  -2  -2   1    31362.51    33689.66    635.37 o 
  -1  -2   1     1928.90     1421.40     12.95 o 
   1  -2   1      244.93       95.08      3.92 o 
   2  -2   1    31993.70    31312.38    706.17 o 
   3  -2   1     4181.83     3424.83     53.76 o 
   4  -2   1     2606.76     2392.70     42.49 o 
   5  -2   1      215.17      199.75     12.21 o 
   6  -2   1      257.92      298.82     20.59 o 
   7  -2   1      130.03      117.99     18.37 o 
   8  -2   1       13.49       19.70     11.50 o 
   9  -2   1      258.13      395.92     35.91 o 
  10  -2   1       36.32       52.45     19.02 o 
  11  -2   1      274.66      248.59     37.20 o 
  12  -2   1        0.03        0.66     32.55 o 
  13  -2   1        6.85        0.00     19.93 o 
 -13  -1   1       81.52       -0.66     34.54 o 
 -12  -1   1      101.83      140.81     42.51 o 
 -11  -1   1       89.49       78.57     29.56 o 
 -10  -1   1      113.36      133.00     13.28 o 
  -9  -1   1        0.13       -5.68      9.96 o 
  -8  -1   1       32.60       34.69      7.33 o 
  -7  -1   1      482.84      419.31     15.11 o 
  -6  -1   1      736.09      523.05     16.08 o 
  -5  -1   1     5013.61     4584.81     74.97 o 
  -4  -1   1      207.33      249.36      6.53 o 
  -3  -1   1     2601.55     1916.02     31.22 o 
  -2  -1   1       52.32      105.06      2.87 o 
   2  -1   1     3732.19     2518.83     42.51 o 
   3  -1   1     6328.44     7286.81    127.70 o 
   4  -1   1     3645.03     3848.32     66.65 o 
   5  -1   1      461.50      414.99     16.44 o 
   6  -1   1     9509.26     9864.46    222.91 o 
   7  -1   1     3927.86     3905.22     89.47 o 
   8  -1   1      298.98      349.57     10.03 o 
   9  -1   1      544.11      477.34     55.13 o 
  10  -1   1       78.59       89.67     31.88 o 
  11  -1   1        5.75       87.68     60.44 o 
  12  -1   1       35.46        0.66     19.26 o 
  13  -1   1       61.83        3.32     25.24 o 
 -14   0   1        2.40       -3.32     43.84 o 
 -13   0   1       16.01       -1.33     21.25 o 
 -12   0   1       10.17        7.04      3.92 o 
 -11   0   1       10.59        0.18      4.65 o 
 -10   0   1        3.65        5.48      3.88 o 
  -9   0   1      378.18      384.74     44.83 o 
  -8   0   1      203.17      217.70     15.46 o 
  -7   0   1     4120.64     4002.00     91.40 o 
  -6   0   1       67.57       49.36     10.85 o 
  -5   0   1       10.21        8.63      5.17 o 
  -4   0   1      121.39      227.37      9.15 o 
  -3   0   1     2098.60     1521.04     22.53 o 
  -2   0   1      847.05     1597.31     19.02 o 
   2   0   1     2684.92     2750.49     55.79 o 
   3   0   1      412.10      305.54     14.61 o 
   4   0   1     8923.24     7925.28    440.04 o 
   5   0   1     2687.53     2022.47     62.44 o 
   6   0   1      315.63      261.03      3.97 o 
   7   0   1     3486.05     3657.80    124.21 o 
   8   0   1        0.53       11.29     27.90 o 
   9   0   1      230.08      254.39     39.19 o 
  10   0   1      233.85      332.10     49.15 o 
  11   0   1      109.83      146.79     43.17 o 
  12   0   1       79.44       -3.99     24.58 o 
  13   0   1       62.14       -2.66     43.84 o 
 -14   1   1       10.78       -0.66     21.92 o 
 -13   1   1       10.73        0.90      3.91 o 
 -12   1   1        6.79       -2.17     15.28 o 
 -11   1   1      119.02       62.72     68.08 o 
 -10   1   1      762.50      772.41     43.38 o 
  -9   1   1      712.61      889.30     45.15 o 
  -8   1   1      108.10      118.06     15.48 o 
  -7   1   1       55.77       81.93     11.71 o 
  -6   1   1      846.18      758.57     22.53 o 
  -5   1   1      406.70      391.77     16.58 o 
  -4   1   1    15969.27    14735.71    296.08 o 
  -3   1   1     3154.76     2585.01     37.56 o 
  -2   1   1     1416.25      999.93     14.52 o 
   1   1   1     1412.11     1066.72     23.25 o 
   2   1   1       73.55       55.13      2.66 o 
   3   1   1     1057.97      720.68      9.30 o 
   4   1   1      646.96      524.73     25.90 o 
   5   1   1      106.01      122.88     17.93 o 
   6   1   1      331.53      302.88     29.23 o 
   7   1   1      360.69      417.79     38.52 o 
   8   1   1      548.61      732.62     89.67 o 
   9   1   1      116.89      130.85     34.54 o 
  10   1   1       15.18       55.13     53.80 o 
  11   1   1       12.62        8.63     24.58 o 
  12   1   1        2.24       -2.66     40.52 o 
 -14   2   1       23.33        2.66     24.58 o 
 -13   2   1       62.87      104.84     53.47 o 
 -12   2   1      218.53      202.80     17.64 o 
 -11   2   1      329.02      401.26     41.14 o 
 -10   2   1        8.67        5.19     11.03 o 
  -9   2   1       14.41       14.40     11.03 o 
  -8   2   1     4048.53     4199.98     95.81 o 
  -7   2   1     2264.31     2363.48     61.48 o 
  -6   2   1     2250.64     1919.09     40.85 o 
  -5   2   1     4097.13     4163.90     73.72 o 
  -4   2   1       21.83       11.40      5.21 o 
  -3   2   1       28.15       19.40      3.76 o 
  -2   2   1       53.88       98.82      4.70 o 
  -1   2   1      490.60      567.01      9.86 o 
   0   2   1      751.46      654.99     11.97 o 
   1   2   1      232.55      190.22      7.74 o 
   2   2   1     5149.86     5287.77    128.19 o 
   3   2   1     3809.39     3208.08     51.14 o 
   4   2   1      205.80      -10.63     10.63 o 
   5   2   1     2901.30     3274.55    138.82 o 
   6   2   1     1054.69      985.02     53.14 o 
   7   2   1       28.49       31.88     19.93 o 
   8   2   1      658.21      758.53     60.44 o 
   9   2   1      177.88      199.26     42.51 o 
  10   2   1       37.90       60.44     33.87 o 
  11   2   1       51.13        4.09     21.79 o 
  12   2   1       99.94       -3.35     19.49 o 
 -14   3   1       23.76        1.57     19.13 o 
 -13   3   1      231.76      324.04     40.14 o 
 -12   3   1        3.80       -9.54     15.73 o 
 -11   3   1      118.36      131.73     23.69 o 
 -10   3   1     1262.55     1346.70     60.70 o 
  -9   3   1      302.09      264.96     22.78 o 
  -8   3   1       46.79       84.48     16.74 o 
  -7   3   1      247.64      266.01     17.14 o 
  -6   3   1      778.97      778.55     35.91 o 
  -5   3   1      154.04       49.31      7.74 o 
  -4   3   1       65.13       30.77      7.34 o 
  -3   3   1     3381.08     3082.80    113.58 o 
  -2   3   1       18.39       15.94      3.97 o 
  -1   3   1     9811.82     8005.73    137.38 o 
   0   3   1      949.08     1022.68     19.73 o 
   1   3   1      259.01      101.58      9.65 o 
   2   3   1      483.34      228.35     11.71 o 
   3   3   1        6.36        6.89      3.13 o 
   4   3   1     3021.29     2962.14     65.42 o 
   5   3   1     1187.34     1232.13     34.76 o 
   6   3   1      256.77      247.08     28.20 o 
   7   3   1       98.32      132.96     22.06 o 
   8   3   1      119.62      108.57     30.55 o 
   9   3   1      218.52      330.74     36.63 o 
  10   3   1      204.68      131.20    112.58 o 
  11   3   1        1.76        4.32     22.21 o 
 -14   4   1       74.90       64.26     71.40 o 
 -13   4   1       47.49       46.92     45.83 o 
 -12   4   1      611.12      691.86     55.79 o 
 -11   4   1      299.60      323.54     32.88 o 
 -10   4   1      466.41      527.38     49.15 o 
  -8   4   1       80.25       58.36     15.89 o 
  -7   4   1        1.53       -3.89      8.71 o 
  -6   4   1     3000.87     3259.24     65.98 o 
  -5   4   1     5469.40     5215.32     98.39 o 
  -4   4   1       77.59       90.23     16.94 o 
  -3   4   1     7515.18     7340.92    245.43 o 
  -2   4   1      635.54      504.53     21.92 o 
  -1   4   1      698.11      836.56     22.98 o 
   0   4   1      383.48      312.98     12.68 o 
   1   4   1     4058.80     3176.54     59.17 o 
   2   4   1     3882.34     3820.53     86.35 o 
   3   4   1     4757.27     4681.64     84.56 o 
   4   4   1     1308.32     1277.71     25.82 o 
   5   4   1      583.44      665.83     24.91 o 
   6   4   1      898.50      990.37     19.23 o 
   7   4   1     1166.99     1378.69     95.98 o 
   8   4   1      684.85      749.70     56.65 o 
   9   4   1      132.62      167.79     31.55 o 
  10   4   1       21.98        0.00     12.18 o 
  11   4   1       36.70        1.88     22.43 o 
 -15   5   1       50.93      150.78     55.79 o 
 -14   5   1      250.70      315.01    199.26 o 
 -13   5   1       84.59       98.30     91.00 o 
 -12   5   1      449.89      543.95     43.65 o 
 -11   5   1      201.22      253.59     29.33 o 
 -10   5   1        0.60      -17.93     18.60 o 
  -9   5   1       78.79      109.60     18.04 o 
  -8   5   1      899.03     1014.05     36.63 o 
  -7   5   1     4709.13     4729.94    102.60 o 
  -6   5   1     2254.33     2219.63     51.66 o 
  -5   5   1       42.74       62.31     11.69 o 
  -4   5   1      627.56      671.07     20.60 o 
  -3   5   1     5730.80     4584.86    171.70 o 
  -2   5   1      559.80      491.82     43.17 o 
  -1   5   1     4662.15     3546.87     67.61 o 
   0   5   1     2427.00     2386.90     55.20 o 
   1   5   1       26.94       77.41     18.08 o 
   2   5   1      182.26      178.58     14.54 o 
   3   5   1     1979.39     1850.70     39.32 o 
   4   5   1     1069.80      966.36     59.78 o 
   5   5   1     1402.61     1559.80     33.92 o 
   6   5   1      661.89      748.09     38.86 o 
   7   5   1      516.21      566.22     41.52 o 
   8   5   1        0.56       36.50     21.12 o 
   9   5   1      153.67       88.09     80.37 o 
  10   5   1       40.42        1.87     17.36 o 
 -13   6   1      286.29      439.34     44.59 o 
 -12   6   1      236.42      247.51     33.52 o 
 -11   6   1      143.53      186.19     27.92 o 
 -10   6   1        3.32       45.83     23.91 o 
  -9   6   1      162.21      202.96     22.49 o 
  -8   6   1     1257.48     1328.99     47.49 o 
  -7   6   1       85.87      110.34     41.18 o 
  -6   6   1      869.81     1128.57     43.17 o 
  -5   6   1    15906.70    15023.69    590.48 o 
  -4   6   1      640.36      469.23     31.22 o 
  -3   6   1     1731.21     1538.33     58.78 o 
  -2   6   1      260.39      263.77     15.50 o 
  -1   6   1     1106.16     1004.93     29.82 o 
   0   6   1     2361.60     2060.85     61.77 o 
   1   6   1     4906.22     4586.70    110.53 o 
   2   6   1      992.63      909.90     32.62 o 
   3   6   1      400.50      569.42     29.23 o 
   4   6   1       78.74       89.54     10.90 o 
   5   6   1       23.37       37.81      9.63 o 
   6   6   1       72.84       90.35      9.16 o 
   7   6   1      148.85      189.48     19.30 o 
   8   6   1       30.54      -13.12     19.02 o 
   9   6   1       76.52       -1.84     20.59 o 
  10   6   1        2.32       -4.32     19.73 o 
 -14   7   1        3.79      -20.59     31.88 o 
 -13   7   1      282.20      417.12     60.44 o 
 -12   7   1        0.22      -27.90     29.23 o 
 -11   7   1      120.46      141.48     39.19 o 
 -10   7   1       45.84       68.96     20.39 o 
  -9   7   1     1261.80     1447.30     74.39 o 
  -8   7   1        2.77        5.24     10.30 o 
  -7   7   1     1183.89     1387.21     65.42 o 
  -6   7   1       34.73       54.76     13.28 o 
  -5   7   1     2787.09     2756.82     65.20 o 
  -4   7   1     1889.25     1733.87    144.13 o 
  -3   7   1      224.59      175.99     22.92 o 
  -2   7   1     1565.80     1504.96     48.25 o 
  -1   7   1     1934.36     1763.71     56.15 o 
   0   7   1      913.16      949.57     34.25 o 
   1   7   1      929.99     1116.66     62.44 o 
   2   7   1      856.49      782.79     27.16 o 
   3   7   1        0.65       19.81      9.31 o 
   4   7   1       22.85       37.81      9.71 o 
   5   7   1      122.03      121.83     12.46 o 
   6   7   1      267.03      309.80     16.92 o 
   7   7   1       17.97        3.16      4.44 o 
   8   7   1       43.37        4.65     25.24 o 
   9   7   1       58.10        2.66     18.79 o 
 -12   8   1       15.11       25.90     30.55 o 
 -11   8   1        8.86       28.56     27.90 o 
 -10   8   1      239.80      327.66     40.29 o 
  -9   8   1      220.49      292.03     31.55 o 
  -8   8   1      110.35      122.88     20.13 o 
  -7   8   1      463.92      489.51     29.60 o 
  -6   8   1       37.76       19.49     11.63 o 
  -5   8   1       57.87       59.47     16.27 o 
  -4   8   1      396.90      390.20     24.24 o 
  -3   8   1      122.85      162.28     30.16 o 
  -2   8   1     1080.14      922.25     35.93 o 
  -1   8   1      442.32      412.45     26.04 o 
   0   8   1      341.90      391.81     36.86 o 
   1   8   1       67.09       73.78     16.73 o 
   2   8   1      893.33     1096.77     67.59 o 
   3   8   1      218.39      270.13     22.56 o 
   4   8   1     1326.77     1639.72     74.06 o 
   5   8   1      281.21      383.20     21.50 o 
   6   8   1       57.92       48.66     10.17 o 
   7   8   1       82.91       70.83     42.18 o 
   8   8   1       30.73       -9.20     21.34 o 
 -12   9   1      172.42      275.65     58.45 o 
 -11   9   1       24.19       46.48     21.94 o 
 -10   9   1      274.72      392.02     36.13 o 
  -9   9   1      104.46      104.01     37.73 o 
  -8   9   1      216.56      245.87     36.86 o 
  -7   9   1        0.37        4.43     10.68 o 
  -6   9   1     2331.92     2519.77    233.80 o 
  -5   9   1      587.74      525.78     65.42 o 
  -4   9   1      919.54      898.36     39.11 o 
  -3   9   1      208.87      257.56     30.17 o 
  -2   9   1      403.26      376.27     28.41 o 
  -1   9   1       64.00       91.11     19.19 o 
   0   9   1     2893.31     3118.00    301.88 o 
   1   9   1      511.46      646.79     57.45 o 
   2   9   1      352.15      376.69     28.25 o 
   3   9   1      227.40      314.19     20.85 o 
   4   9   1       61.29       69.55     14.65 o 
   5   9   1       31.00       23.52     13.28 o 
   6   9   1      174.27      206.26    103.62 o 
   7   9   1       44.98       -3.99     29.89 o 
 -14  10   1       48.00        6.64     33.21 o 
 -13  10   1       12.61        3.99     23.25 o 
 -12  10   1        9.12       -0.44     14.00 o 
 -11  10   1      121.76      224.88     34.46 o 
 -10  10   1       44.29       93.58     25.34 o 
  -9  10   1       22.18       15.61     19.42 o 
  -8  10   1     1618.58     1725.07    171.37 o 
  -7  10   1      217.33      203.64     33.05 o 
  -6  10   1      406.17      428.43     46.16 o 
  -5  10   1      183.01      219.19     30.05 o 
  -4  10   1      774.61      773.95     68.08 o 
  -3  10   1        3.56        5.98     15.38 o 
  -2  10   1      960.07     1098.72     52.58 o 
  -1  10   1      612.05      715.73     87.01 o 
   0  10   1       11.96       14.72     18.27 o 
   1  10   1        0.76       -3.28     13.16 o 
   2  10   1        3.41        1.72     10.33 o 
   3  10   1        3.46        7.06     10.86 o 
   4  10   1      123.36       82.19     65.42 o 
   5  10   1        8.47        8.13     10.06 o 
   6  10   1       48.49       50.46     25.57 o 
 -14  11   1        0.13       -0.73     17.55 o 
 -13  11   1       30.15       -0.66     15.78 o 
 -12  11   1       24.85       -0.83     26.16 o 
 -11  11   1        1.18       -5.90     21.87 o 
 -10  11   1      576.82      802.07    104.28 o 
  -9  11   1        8.90       54.24     26.14 o 
  -8  11   1       15.87        8.20     14.66 o 
  -7  11   1       93.99      112.32     24.39 o 
  -6  11   1      930.88     1035.89    138.82 o 
  -5  11   1        0.72       12.89     15.22 o 
  -4  11   1      421.44      548.53     48.39 o 
  -3  11   1        7.92       13.28     20.50 o 
  -2  11   1      118.83      163.95     34.39 o 
  -1  11   1       21.28       19.15     21.92 o 
   0  11   1      436.44      594.37     87.01 o 
   1  11   1        1.06      -14.49     14.49 o 
   2  11   1        3.63       -8.49     22.73 o 
   3  11   1       22.34       30.13     17.93 o 
   4  11   1        6.64        2.34     17.08 o 
   5  11   1       28.42       19.67     16.27 o 
 -13  12   1       80.97       -1.61     18.19 o 
 -12  12   1      154.07       -1.50     18.59 o 
 -11  12   1       19.52        1.42     15.48 o 
 -10  12   1       84.62       25.25     38.19 o 
  -9  12   1       88.74       96.55     33.54 o 
  -8  12   1       96.31      110.00     27.89 o 
  -7  12   1       52.82       56.61     22.78 o 
  -6  12   1       17.05       14.30     20.26 o 
  -5  12   1      224.82      259.18     38.86 o 
  -4  12   1      422.87      516.55     46.83 o 
  -3  12   1       43.86       69.54     25.35 o 
  -2  12   1       73.42      120.31     29.35 o 
  -1  12   1        2.89       15.51     25.19 o 
   0  12   1       21.36       27.60     18.64 o 
   1  12   1      336.28      465.61     34.24 o 
   2  12   1       22.62        2.35     11.88 o 
   3  12   1       10.40        1.42     10.90 o 
   4  12   1        0.32       -8.21     14.20 o 
 -12  13   1       14.22       -2.31     24.19 o 
 -11  13   1      109.67        2.96     23.28 o 
 -10  13   1        5.96        0.54     24.56 o 
  -9  13   1      201.21        9.30     19.58 o 
  -8  13   1       10.81        3.97     16.55 o 
  -7  13   1       68.85       31.01     34.54 o 
  -6  13   1      241.12      259.22     38.02 o 
  -5  13   1      131.35      169.98     34.40 o 
  -4  13   1       84.77      129.77     31.64 o 
  -3  13   1      409.60      537.51     50.94 o 
  -2  13   1        1.73       -2.64     16.42 o 
  -1  13   1      227.42      346.73    109.74 o 
   0  13   1      132.05       98.25     59.63 o 
   1  13   1       84.24       45.45     21.99 o 
   2  13   1        0.17       -1.76     11.88 o 
 -11  14   1       48.16        0.43     16.91 o 
 -10  14   1       48.40       -5.41     19.46 o 
  -9  14   1       11.77       -1.89     17.68 o 
  -8  14   1       71.95        6.38     25.42 o 
  -7  14   1      116.10        7.88     34.13 o 
  -6  14   1        2.35       10.63     35.18 o 
  -5  14   1      198.52      265.19    205.24 o 
  -4  14   1        3.01       12.94     21.81 o 
  -3  14   1        4.03        3.32     18.32 o 
  -2  14   1        0.44       -8.39     16.64 o 
  -1  14   1       73.22       58.78     50.80 o 
   0  14   1        9.39        5.13     15.33 o 
  -9  15   1        6.50        2.52     20.05 o 
  -8  15   1       57.94        3.44     22.98 o 
  -7  15   1      112.34        9.26     30.06 o 
  -6  15   1        2.27       -4.93     26.03 o 
  -5  15   1        5.47        2.25     19.19 o 
  -4  15   1       10.98       -7.08     22.01 o 
  -3  15   1        9.30        0.98     14.44 o 
  -2  15   1       57.56       66.12     55.46 o 
   2 -16   2       23.69       22.58     20.32 o 
   3 -16   2        0.92        2.51     17.93 o 
   4 -16   2       35.23       21.94     22.22 o 
   5 -16   2       15.97       15.21     19.34 o 
   6 -16   2       38.17       21.48     21.04 o 
   7 -16   2       10.75      -10.93     21.34 o 
   8 -16   2       89.93       13.78     20.00 o 
  -1 -15   2        8.87       24.66     17.61 o 
   0 -15   2       95.97      126.65     49.68 o 
   1 -15   2       40.84       18.09     25.71 o 
   2 -15   2        0.49       -2.45     17.56 o 
   3 -15   2      158.32       60.80     55.66 o 
   4 -15   2      186.80      192.17    146.13 o 
   5 -15   2      115.79       85.06     62.95 o 
   6 -15   2       75.61       15.01     21.27 o 
   7 -15   2       60.04        7.46     20.18 o 
   8 -15   2        2.68        7.91     19.28 o 
   9 -15   2       49.52       -5.28     18.51 o 
  10 -15   2       62.60        6.20     24.95 o 
  -2 -14   2       66.31      110.33     25.60 o 
  -1 -14   2       37.15       38.44     22.68 o 
   0 -14   2       61.11       64.63     26.57 o 
   1 -14   2      115.64      104.27     24.09 o 
   2 -14   2      364.63      579.48     41.35 o 
   3 -14   2       20.37       28.38     18.15 o 
   4 -14   2       48.24       73.22     22.33 o 
   5 -14   2       12.86       26.76     18.12 o 
   6 -14   2       42.97       43.50     23.63 o 
   7 -14   2      138.07      110.36     97.64 o 
   8 -14   2      134.71        6.56     17.97 o 
   9 -14   2       23.36        1.80     15.89 o 
  10 -14   2        4.68       -1.49     16.08 o 
  11 -14   2        2.67        3.61     19.58 o 
  -4 -13   2        7.32       38.37     47.16 o 
  -3 -13   2       54.01       88.70     19.68 o 
  -2 -13   2       47.73       43.96     24.76 o 
  -1 -13   2        9.90       28.48     17.04 o 
   0 -13   2       78.22       85.90     22.84 o 
   1 -13   2       27.93       13.24     13.73 o 
   2 -13   2      277.24      314.05     33.96 o 
   3 -13   2        0.84        6.06     12.64 o 
   4 -13   2       10.68       27.56     16.19 o 
   5 -13   2      255.15      276.41     34.40 o 
   6 -13   2       72.55       74.47     24.30 o 
   7 -13   2        1.69       27.66     19.92 o 
   8 -13   2        5.93       20.82     29.23 o 
   9 -13   2        0.41      -15.94     19.86 o 
  10 -13   2       47.48        2.34     16.83 o 
  11 -13   2       75.11       -3.57     18.44 o 
  12 -13   2       10.33       -4.85     20.23 o 
  -5 -12   2        5.79       27.54     26.90 o 
  -4 -12   2       11.54       44.36     31.22 o 
  -3 -12   2       60.37       71.77     18.17 o 
  -2 -12   2      212.33      261.08     24.45 o 
  -1 -12   2       48.90       66.04     16.59 o 
   0 -12   2      139.46      122.93     19.69 o 
   1 -12   2      107.56      106.73     21.64 o 
   2 -12   2        2.73       29.57     14.29 o 
   3 -12   2      314.43      318.27     72.61 o 
   4 -12   2      215.47      173.66     27.23 o 
   5 -12   2     1205.97     1515.80    113.58 o 
   6 -12   2       14.05       -5.92     13.80 o 
   7 -12   2       40.86       60.64     21.34 o 
   8 -12   2       56.17       56.44     23.00 o 
   9 -12   2      527.66      713.04     60.81 o 
  10 -12   2        4.13       19.34     20.05 o 
  11 -12   2      117.91        3.64     17.77 o 
  12 -12   2        0.59        4.65     29.23 o 
  13 -12   2        0.35       -2.66     51.14 o 
  -6 -11   2       60.51      122.35     60.11 o 
  -5 -11   2      184.17      235.77     26.26 o 
  -4 -11   2      120.35       97.36     22.12 o 
  -3 -11   2       36.48       39.26     16.27 o 
  -2 -11   2       19.06       23.70     16.80 o 
  -1 -11   2       58.73       78.51     23.30 o 
   0 -11   2      325.67      423.92     25.88 o 
   1 -11   2      938.35     1144.01     45.88 o 
   2 -11   2      571.45      596.21     30.54 o 
   3 -11   2      751.75      826.05     67.09 o 
   4 -11   2     1001.85     1106.48    149.78 o 
   5 -11   2       19.81       22.80     14.74 o 
   6 -11   2      416.86      444.53     44.50 o 
   7 -11   2      354.41      497.28     37.02 o 
   8 -11   2      135.78      153.98     26.98 o 
   9 -11   2      575.52      688.36     78.07 o 
  10 -11   2       19.70       23.61     37.53 o 
  11 -11   2      423.42      441.04     64.43 o 
  12 -11   2      123.80       -4.65     27.90 o 
  -8 -10   2      135.75      148.12     75.15 o 
  -7 -10   2       49.55       34.81     16.94 o 
  -6 -10   2       10.87       20.67     12.09 o 
  -5 -10   2       11.05       -2.17     11.96 o 
  -4 -10   2      361.52      609.47     58.78 o 
  -3 -10   2      385.15      393.68     29.68 o 
  -2 -10   2      406.55      550.51     35.79 o 
  -1 -10   2      893.97     1017.29     56.92 o 
   0 -10   2       75.62      108.80     19.15 o 
   1 -10   2        0.38       -8.44      9.07 o 
   2 -10   2     2342.99     2338.67     81.34 o 
   3 -10   2     1435.03     1486.95     70.74 o 
   4 -10   2      401.62      382.16     31.70 o 
   5 -10   2      844.93      900.54     88.67 o 
   6 -10   2       44.71       36.49     18.90 o 
   7 -10   2      856.58      906.13     50.48 o 
   8 -10   2      243.42      309.52     31.43 o 
   9 -10   2      508.00      595.97     43.35 o 
  10 -10   2     1259.48     1656.23     94.98 o 
  11 -10   2       39.75       -4.65     22.58 o 
  12 -10   2        5.99        3.43     17.36 o 
  -8  -9   2       12.64       16.35      9.42 o 
  -7  -9   2        9.86       14.99      9.83 o 
  -6  -9   2      504.56      658.33     69.74 o 
  -5  -9   2      256.96      300.92     36.53 o 
  -4  -9   2      317.79      432.27     37.86 o 
  -3  -9   2      140.05      146.86     17.33 o 
  -2  -9   2      363.85      380.85     33.25 o 
  -1  -9   2      142.47      133.34     14.07 o 
   0  -9   2     1747.53     1729.44     48.41 o 
   1  -9   2      978.87     1053.20     32.04 o 
   2  -9   2      541.03      598.50     48.49 o 
   3  -9   2        4.37       18.34     10.30 o 
   4  -9   2       88.21      110.70     15.69 o 
   5  -9   2     1400.55     1328.77     53.47 o 
   6  -9   2       95.34      114.16     18.04 o 
   7  -9   2        9.48       13.14     15.19 o 
   8  -9   2     1150.14     1339.37     72.40 o 
   9  -9   2        1.98       20.31     15.95 o 
  10  -9   2      146.09      163.27     28.89 o 
  13  -9   2      145.85        7.31     29.23 o 
  14  -9   2       51.07       29.23     17.93 o 
  -9  -8   2       26.77       21.61     31.88 o 
  -8  -8   2      157.19      178.66     21.77 o 
  -7  -8   2       19.35       33.72     14.15 o 
  -6  -8   2       63.70       80.54     13.60 o 
  -5  -8   2      110.07       82.30     23.58 o 
  -4  -8   2      232.61      274.97     19.51 o 
  -3  -8   2      309.39      320.57     31.88 o 
  -2  -8   2      254.73      249.32     28.39 o 
  -1  -8   2      124.78      126.82     15.54 o 
   0  -8   2     1089.67     1133.09     31.27 o 
   1  -8   2      552.19      510.52     19.82 o 
   2  -8   2      241.62      227.92     19.90 o 
   3  -8   2      231.86      195.07     15.48 o 
   4  -8   2     1124.15     1146.12     44.83 o 
   5  -8   2      266.38      231.50     19.59 o 
   6  -8   2     1687.59     1620.04     57.59 o 
   7  -8   2      770.98      700.70     54.93 o 
   8  -8   2       53.53       75.98     18.30 o 
   9  -8   2      140.54      178.80     25.35 o 
  10  -8   2      120.37      130.85     37.86 o 
  14  -8   2       65.78       69.74     19.26 o 
 -10  -7   2       34.93       47.14     38.19 o 
  -9  -7   2      121.29       93.66     96.64 o 
  -8  -7   2      159.85      162.04     34.17 o 
  -7  -7   2      110.05      138.20     12.92 o 
  -6  -7   2      508.25      576.40     24.78 o 
  -5  -7   2       20.88       14.61     11.27 o 
  -4  -7   2      901.72      994.59     34.74 o 
  -3  -7   2     1085.81     1013.06     34.63 o 
  -2  -7   2      557.26      445.62     20.86 o 
  -1  -7   2     3220.26     3193.17     54.57 o 
   0  -7   2      398.50      366.59     14.04 o 
   1  -7   2     1963.69     1857.73     41.99 o 
   2  -7   2      499.57      411.35     20.08 o 
   3  -7   2     3152.55     2503.70     53.54 o 
   4  -7   2      130.15      214.89     17.94 o 
   5  -7   2     3985.47     4148.48     91.12 o 
   6  -7   2     1021.19     1221.00     48.49 o 
   7  -7   2     1002.24     1082.10     47.03 o 
   8  -7   2      486.32      447.68     40.52 o 
   9  -7   2     1453.40     1652.67     60.10 o 
  13  -7   2       41.89        1.13      9.16 o 
  14  -7   2        0.93       20.81     25.73 o 
 -11  -6   2       39.00       82.49     71.40 o 
 -10  -6   2       80.45       73.07     56.79 o 
  -9  -6   2       30.16       38.99     25.21 o 
  -8  -6   2       31.71       61.95     19.71 o 
  -7  -6   2       75.59      100.35     10.59 o 
  -6  -6   2        5.14        9.96      7.13 o 
  -5  -6   2     1222.31     1155.82     31.70 o 
  -4  -6   2      702.39      586.79     41.51 o 
  -3  -6   2        0.78       -2.95      4.84 o 
  -2  -6   2        4.19       14.14     11.54 o 
  -1  -6   2    24499.31    23635.10    463.97 o 
   0  -6   2    16360.97    14828.49    261.82 o 
   1  -6   2     5755.03     5420.42    126.86 o 
   2  -6   2      132.41      230.40     11.97 o 
   3  -6   2      207.53      219.45     12.18 o 
   4  -6   2      810.40      795.85     24.18 o 
   5  -6   2    12141.86    12492.43    283.10 o 
   6  -6   2     1440.64     1562.73     62.69 o 
   7  -6   2     2433.40     2503.26     64.08 o 
   8  -6   2      374.43      398.22     27.45 o 
   9  -6   2      253.85      265.76     38.86 o 
  12  -6   2       47.87       31.82     34.21 o 
  13  -6   2       66.82      111.97     34.04 o 
  14  -6   2        0.69       30.20     31.10 o 
 -11  -5   2       67.70       -1.75     19.39 o 
 -10  -5   2        7.00      -21.17     32.88 o 
  -9  -5   2      287.39      356.70     44.83 o 
  -8  -5   2      260.82      252.83     44.85 o 
  -7  -5   2     1280.16     1294.72     58.45 o 
  -6  -5   2        1.49       11.96      5.97 o 
  -5  -5   2     1038.92     1207.00     33.11 o 
  -4  -5   2     7612.02     8055.48    159.09 o 
  -3  -5   2    19472.71    21362.61    503.05 o 
  -2  -5   2      800.42      905.81     19.69 o 
  -1  -5   2     3290.27     3423.21     48.70 o 
   0  -5   2     1166.72     1440.77     29.77 o 
   1  -5   2     2535.91     2387.44     65.03 o 
   2  -5   2    13494.21    13764.92    272.98 o 
   3  -5   2     4161.47     4083.50     73.00 o 
   4  -5   2       95.56      104.35      9.86 o 
   5  -5   2     1045.89     1254.09     37.84 o 
   6  -5   2     1588.51     1417.44     38.51 o 
   7  -5   2       21.66       30.17     13.95 o 
   8  -5   2       17.16        2.55      9.15 o 
   9  -5   2        2.91       13.75     13.38 o 
  10  -5   2       40.53       36.62     30.05 o 
  11  -5   2      346.22      426.65     55.79 o 
  12  -5   2       38.59       25.62     17.00 o 
  13  -5   2       42.62       30.31     15.91 o 
  14  -5   2        0.11        1.62     18.30 o 
 -12  -4   2        4.16        2.66     15.97 o 
 -11  -4   2      373.93      413.09    256.38 o 
 -10  -4   2       64.17       30.12     31.46 o 
  -9  -4   2       90.07      116.17     27.34 o 
  -8  -4   2      270.54      386.82     35.60 o 
  -7  -4   2     1853.97     1995.15     63.69 o 
  -6  -4   2      154.75      150.17      8.82 o 
  -5  -4   2        6.96       10.00      4.23 o 
  -4  -4   2      125.47      138.29     10.31 o 
  -3  -4   2      121.69      132.34      7.58 o 
  -2  -4   2      997.86     1259.69     16.44 o 
  -1  -4   2        8.52       14.17      3.64 o 
   0  -4   2       18.39        4.70      6.27 o 
   1  -4   2      628.57      369.62      8.24 o 
   2  -4   2    35038.40    36497.42    965.43 o 
   3  -4   2    23591.30    24584.50    554.26 o 
   4  -4   2     1558.71     2056.60     40.38 o 
   5  -4   2       28.41        3.91     14.61 o 
   6  -4   2      257.72      276.33     20.92 o 
   7  -4   2      356.47      328.49     21.14 o 
   8  -4   2     2394.90     2484.24     79.86 o 
   9  -4   2      678.62      707.96     44.93 o 
  10  -4   2        2.87       37.86     30.53 o 
  11  -4   2       78.58       86.72      9.44 o 
  12  -4   2       97.69       68.64     23.12 o 
  13  -4   2       56.08        6.35     19.49 o 
  14  -4   2       37.29       -1.99     27.23 o 
 -13  -3   2       15.04       -6.83     18.77 o 
 -12  -3   2        7.98        0.32     13.60 o 
 -11  -3   2       32.83       41.85     28.56 o 
 -10  -3   2        1.06        2.75     12.62 o 
  -9  -3   2      272.23      259.57     20.66 o 
  -8  -3   2      995.88     1146.97     36.95 o 
  -7  -3   2      716.46      788.89     25.24 o 
  -6  -3   2     4500.77     4762.42     96.96 o 
  -5  -3   2        0.51        5.31      5.95 o 
  -4  -3   2     1308.90     1608.24     23.20 o 
  -3  -3   2    10572.99    11468.28    173.09 o 
  -2  -3   2    68376.51    81252.27  21833.06 o 
  -1  -3   2     2077.16     1694.70     28.66 o 
   0  -3   2    13501.40    14189.03    303.62 o 
   1  -3   2    11537.14     9656.62    365.01 o 
   2  -3   2     4253.77     3723.07     56.35 o 
   3  -3   2     2615.65     3616.87     64.20 o 
   4  -3   2     5608.24     6627.85    120.47 o 
   5  -3   2     7011.81     6582.21    127.98 o 
   6  -3   2     5194.41     5405.37    111.77 o 
   7  -3   2     1616.89     1507.48     44.37 o 
   8  -3   2      358.49      361.33     30.98 o 
   9  -3   2      167.06      173.00     23.24 o 
  10  -3   2      476.95      564.60     20.92 o 
  11  -3   2       92.32       99.55     13.45 o 
  12  -3   2      470.86      690.11     77.05 o 
  13  -3   2       28.33       -1.33     23.25 o 
 -13  -2   2        0.00       -1.33     20.59 o 
 -12  -2   2       73.41      108.27     37.86 o 
 -11  -2   2        1.25        0.00      5.31 o 
 -10  -2   2     1093.13     1414.75     42.03 o 
  -9  -2   2      189.38      212.55     34.54 o 
  -8  -2   2     1648.27     1654.67     42.84 o 
  -7  -2   2      242.23      250.16     10.80 o 
  -6  -2   2     2064.79     1930.24     36.86 o 
  -5  -2   2       49.16       89.55      6.32 o 
  -4  -2   2    14524.39    14874.80    318.16 o 
  -3  -2   2    16267.06    18532.61    302.56 o 
  -2  -2   2    24267.71    30049.87    554.91 o 
  -1  -2   2     5849.99     4751.21     58.10 o 
   0  -2   2     1381.20     1144.57     18.89 o 
   1  -2   2      182.11      292.96      6.79 o 
   2  -2   2    37755.57    40889.61    821.38 o 
   3  -2   2     3805.42     3185.14     39.47 o 
   4  -2   2     1033.49      968.61     22.53 o 
   5  -2   2     3227.81     3337.70     65.98 o 
   6  -2   2      128.14       87.72     12.68 o 
   7  -2   2       52.34       36.67      4.33 o 
   8  -2   2      659.13      654.81     16.24 o 
   9  -2   2      378.16      487.53     11.82 o 
  10  -2   2      208.18      177.34     67.09 o 
  11  -2   2       90.45       49.82     32.55 o 
  12  -2   2       10.76        0.66     20.59 o 
  13  -2   2        4.52        0.00     35.87 o 
 -13  -1   2       31.83        1.99     21.25 o 
 -12  -1   2      188.95      248.56     16.85 o 
 -11  -1   2        0.87        5.64      7.36 o 
 -10  -1   2       45.28       26.83      9.56 o 
  -9  -1   2      201.33      211.33     21.59 o 
  -8  -1   2     3384.55     3363.10    121.55 o 
  -7  -1   2      910.72      858.33     29.39 o 
  -6  -1   2     7902.46     7470.28    145.88 o 
  -5  -1   2      200.02      126.98      7.64 o 
  -4  -1   2      699.14      473.88      9.66 o 
  -3  -1   2     4199.77     4651.21     55.72 o 
  -2  -1   2     8988.81     9493.92    181.05 o 
   1  -1   2     8191.05     7150.75    124.59 o 
   2  -1   2     1415.30     2035.69     18.25 o 
   3  -1   2     4689.22     3581.83     45.03 o 
   4  -1   2     4521.70     4049.24     65.54 o 
   5  -1   2        5.94       15.84      1.31 o 
   6  -1   2      189.89      227.97     12.33 o 
   7  -1   2      438.33      404.50     35.20 o 
   8  -1   2        0.85      -21.92     21.92 o 
   9  -1   2        5.57      -14.61     20.59 o 
  10  -1   2       38.27       67.75     31.88 o 
  11  -1   2      176.75      160.07     45.17 o 
  12  -1   2       49.64       -1.99     39.85 o 
  13  -1   2       16.70       -2.66     27.23 o 
 -14   0   2      104.42        3.32     24.58 o 
 -13   0   2       23.65       19.57     10.96 o 
 -12   0   2       16.11       25.65      5.82 o 
 -11   0   2        3.85       12.43      8.97 o 
 -10   0   2     1242.77     1199.30     52.14 o 
  -9   0   2      145.30      145.33      9.19 o 
  -8   0   2      628.47      609.76     27.25 o 
  -7   0   2     1525.36     1676.91     40.86 o 
  -6   0   2     2783.12     2784.51     60.96 o 
  -5   0   2     2567.03     2975.19     51.64 o 
  -4   0   2     1252.28     1556.16     28.69 o 
  -3   0   2      178.26      183.73      6.23 o 
  -2   0   2     4312.58     6835.44    101.29 o 
   2   0   2     1115.77     1160.78     30.89 o 
   3   0   2       15.10       14.61      7.97 o 
   4   0   2      773.40      811.66     32.55 o 
   5   0   2     4736.10     5387.40    191.96 o 
   6   0   2      166.98      128.19     22.58 o 
   7   0   2      789.56      954.47     88.34 o 
   8   0   2       12.15       14.61     19.26 o 
   9   0   2      440.30      483.54     89.67 o 
  10   0   2      121.81      122.21     39.19 o 
  11   0   2      310.73      356.02     99.63 o 
  12   0   2       46.00       -3.99     25.90 o 
 -14   1   2        3.94       -1.99     38.52 o 
 -13   1   2       34.85       17.00     20.26 o 
 -12   1   2      300.09      263.80     23.91 o 
 -11   1   2       89.08      123.88     22.31 o 
 -10   1   2      312.24      388.32     39.19 o 
  -9   1   2      705.65      781.42     61.44 o 
  -8   1   2       10.21       12.17     10.42 o 
  -7   1   2      316.48      309.27     16.94 o 
  -6   1   2     1581.55     1796.47     37.32 o 
  -5   1   2     2162.55     2018.03     49.82 o 
  -4   1   2        4.75        3.65      3.29 o 
  -3   1   2    10079.80     9216.88    154.02 o 
  -2   1   2    14140.18    14378.59    634.32 o 
  -1   1   2      305.84      419.83     29.23 o 
   0   1   2      757.17      986.85     14.79 o 
   1   1   2    12828.29    11696.73    300.89 o 
   2   1   2     2683.80     3084.59     75.72 o 
   3   1   2     6583.72     6581.65    118.23 o 
   4   1   2      488.31      652.92     31.88 o 
   5   1   2       95.70      113.58     20.59 o 
   6   1   2       72.21       57.79     19.93 o 
   7   1   2     2318.85     2475.51    102.95 o 
   8   1   2      295.34      278.97     41.85 o 
   9   1   2       63.46       73.73     33.21 o 
  10   1   2      121.26      190.63     47.16 o 
  11   1   2        5.65        0.00     19.26 o 
  12   1   2        6.87       -1.33     25.24 o 
 -14   2   2        2.13       10.09      8.30 o 
 -13   2   2      318.20      422.49     41.79 o 
 -12   2   2       33.22       36.42     23.23 o 
 -11   2   2       44.07       51.01     18.08 o 
 -10   2   2      177.41      235.98     23.90 o 
  -9   2   2      607.42      727.40     33.87 o 
  -8   2   2       36.46       41.75     13.58 o 
  -7   2   2     7021.13     6509.08    142.35 o 
  -6   2   2     3161.79     2872.42     56.11 o 
  -5   2   2     1451.23     1136.78     28.49 o 
  -4   2   2       99.35      111.26      7.05 o 
  -3   2   2    14213.99    14887.82    376.27 o 
  -2   2   2     8747.28     6110.05     96.27 o 
  -1   2   2    32923.94    30260.86    688.69 o 
   0   2   2     1519.73     1630.26     34.99 o 
   1   2   2     1189.26      967.55     36.86 o 
   2   2   2      911.29      777.79     44.50 o 
   3   2   2     4361.15     4590.20    161.07 o 
   4   2   2      110.44      106.12      5.98 o 
   5   2   2     3419.14     3390.53     83.83 o 
   6   2   2      972.92     1102.93     44.15 o 
   7   2   2       34.74       35.87     23.25 o 
   8   2   2        6.08        4.58     17.18 o 
   9   2   2      418.60      574.57     46.25 o 
  10   2   2        0.41       -2.66     15.50 o 
  11   2   2       45.06       -7.92     19.96 o 
  12   2   2        1.53        2.70     19.96 o 
 -15   3   2       11.47       36.72     31.88 o 
 -14   3   2      147.27      150.30    111.92 o 
 -13   3   2        0.27        6.14     33.87 o 
 -12   3   2        9.11        5.16     28.56 o 
 -11   3   2      934.73     1158.22     66.75 o 
 -10   3   2       44.67       60.48     16.42 o 
  -9   3   2     3184.89     3399.60    152.77 o 
  -8   3   2      654.83      684.72     32.79 o 
  -7   3   2      119.98      123.96     12.91 o 
  -6   3   2       13.03       20.35      7.31 o 
  -5   3   2    12331.97    12365.73    248.21 o 
  -4   3   2       82.97      117.00     13.28 o 
  -3   3   2    43177.94    46023.53   1937.83 o 
  -2   3   2      338.99      449.01     14.86 o 
  -1   3   2    16346.47    14718.52    291.15 o 
   0   3   2       33.62       83.04      9.14 o 
   1   3   2     6401.23     6560.65    139.48 o 
   2   3   2      269.02      407.16     23.91 o 
   3   3   2       36.56       48.57      4.99 o 
   4   3   2      149.75      162.77      9.04 o 
   5   3   2      255.33      189.51      4.58 o 
   6   3   2        6.10       16.50     13.13 o 
   7   3   2      365.28      410.91     34.25 o 
   8   3   2      146.49      147.71     27.92 o 
   9   3   2      158.89      211.09     34.93 o 
  10   3   2       38.54       -0.51     14.07 o 
  11   3   2       14.41       -3.95     19.24 o 
 -15   4   2       78.66       96.63     69.08 o 
 -14   4   2      215.88       11.29     27.90 o 
 -13   4   2      708.95      937.20     79.71 o 
 -11   4   2        3.65       15.28     20.59 o 
 -10   4   2       27.88       13.64     15.94 o 
  -9   4   2       72.22       90.37     16.20 o 
  -8   4   2       62.47       92.21     17.50 o 
  -7   4   2     3043.70     2999.72     66.46 o 
  -6   4   2     1505.49     1431.59     40.67 o 
  -5   4   2      772.91      873.37     28.62 o 
  -4   4   2     2075.06     1766.46     74.06 o 
  -3   4   2     2960.65     2719.13    117.23 o 
  -2   4   2      984.20     1125.79     24.88 o 
  -1   4   2       70.96       36.64      7.05 o 
   0   4   2     2984.33     2975.88     56.59 o 
   1   4   2      178.34      123.27     13.67 o 
   2   4   2     1295.95     1071.35     30.29 o 
   3   4   2       72.24       25.56      5.49 o 
   4   4   2       34.99       43.94      8.91 o 
   5   4   2       30.15       20.13     11.62 o 
   6   4   2     1239.05     1335.47     61.11 o 
   7   4   2      160.58      223.53     30.23 o 
   8   4   2      231.87      342.39     46.14 o 
   9   4   2       16.25      -10.82     19.02 o 
  10   4   2       13.07       -2.13     17.57 o 
 -15   5   2       83.94       52.16     74.39 o 
 -14   5   2       78.29        3.32     22.58 o 
 -11   5   2      145.61      142.81     35.20 o 
 -10   5   2      147.80      164.72     32.55 o 
  -9   5   2      353.26      355.35     37.20 o 
  -8   5   2     2074.81     2207.63     58.44 o 
  -7   5   2      215.08      170.81     16.16 o 
  -6   5   2     1060.49      983.02     49.82 o 
  -5   5   2      965.28      923.21     27.13 o 
  -4   5   2     2141.83     1969.21     50.81 o 
  -3   5   2      338.80      393.73     16.36 o 
  -2   5   2     5097.17     4326.76     92.01 o 
  -1   5   2       75.86       98.31     13.07 o 
   0   5   2     3025.03     2833.50     59.87 o 
   1   5   2     2658.02     2613.51     59.17 o 
   2   5   2     5006.26     5108.95    159.74 o 
   3   5   2        2.40       -0.66      4.16 o 
   4   5   2     3120.89     3167.25     81.70 o 
   5   5   2      410.98      474.73     15.10 o 
   6   5   2        2.00       -2.14      3.41 o 
   7   5   2       91.29      130.60     26.98 o 
   8   5   2      206.38      229.76    149.12 o 
   9   5   2       38.25       -2.41     21.01 o 
  10   5   2      160.00       -1.29     30.99 o 
 -15   6   2       15.10        0.00     19.93 o 
 -11   6   2       22.79       26.57     24.58 o 
 -10   6   2       27.15       40.52     23.91 o 
  -9   6   2       14.15       13.60     17.27 o 
  -8   6   2       23.94        6.07     15.61 o 
  -7   6   2        8.00       -4.53     10.06 o 
  -6   6   2     3961.29     4184.62     92.91 o 
  -5   6   2      749.81      750.53     32.55 o 
  -4   6   2     2947.53     2394.41    118.56 o 
  -3   6   2      311.39      280.11     16.89 o 
  -2   6   2      952.34      956.49     35.26 o 
  -1   6   2     3444.62     3065.79     68.34 o 
   0   6   2     8975.88     8895.99    326.46 o 
   1   6   2      242.13      249.12     19.66 o 
   2   6   2     4193.68     4378.50    230.15 o 
   3   6   2      677.93      786.75     28.89 o 
   4   6   2      365.20      362.90     24.24 o 
   5   6   2       92.48       87.38     14.07 o 
   6   6   2      383.62      423.47     20.86 o 
   7   6   2       35.34       74.71     32.88 o 
   8   6   2       16.08       -3.99     24.58 o 
   9   6   2        8.73       -5.43     24.78 o 
 -15   7   2        7.54       34.54     39.19 o 
 -11   7   2      213.72      208.56     43.84 o 
 -10   7   2     1424.00     1661.85    140.81 o 
  -9   7   2       76.41       87.11     20.59 o 
  -8   7   2     2321.33     2608.08    176.68 o 
  -7   7   2       63.59       47.16     13.71 o 
  -6   7   2     1042.41     1014.87     52.47 o 
  -5   7   2      144.56      132.94     25.99 o 
  -4   7   2       85.05       65.92     12.86 o 
  -3   7   2       91.73      126.76     15.69 o 
  -2   7   2     4657.95     4629.14    117.74 o 
  -1   7   2       11.20       12.64     14.94 o 
   0   7   2      867.14      980.59    121.55 o 
   1   7   2       66.77       60.50     18.75 o 
   2   7   2      279.70      233.33     29.49 o 
   3   7   2       56.24       44.49     16.55 o 
   4   7   2      123.78      112.81     14.28 o 
   5   7   2      141.07      207.77     30.22 o 
   6   7   2       66.09       78.48     16.61 o 
   7   7   2        0.78       -1.33      5.16 o 
   8   7   2        7.96       -2.66     25.90 o 
 -14   8   2        2.28       -9.96     29.23 o 
 -11   8   2      200.14      236.01     31.77 o 
 -10   8   2      162.56      154.19     30.11 o 
  -9   8   2       47.75       42.50     21.92 o 
  -8   8   2       18.66       18.14     13.23 o 
  -7   8   2       41.65       56.83     15.60 o 
  -6   8   2      140.11      120.00     22.73 o 
  -5   8   2      478.67      472.04     60.44 o 
  -4   8   2     1109.35     1085.46     48.16 o 
  -3   8   2      161.27      171.55     23.74 o 
  -2   8   2        4.16        4.90     11.96 o 
  -1   8   2      244.46      274.88     24.63 o 
   0   8   2       69.51       94.45     18.91 o 
   1   8   2      482.53      476.54     32.81 o 
   2   8   2       36.88       41.64     15.14 o 
   3   8   2       80.64      119.81     16.63 o 
   4   8   2        2.33       -2.22     11.55 o 
   5   8   2      104.13      120.10     21.06 o 
   6   8   2       19.08       13.33     11.63 o 
   7   8   2       21.92       -3.99     27.90 o 
 -14   9   2       29.10       -1.99     22.58 o 
 -13   9   2       23.64        0.93     14.47 o 
 -12   9   2       22.38       13.39     20.73 o 
 -11   9   2      396.14      589.66     56.79 o 
 -10   9   2       72.91       80.40     26.61 o 
  -9   9   2       34.66       53.02     19.58 o 
  -8   9   2       28.46       18.18     18.43 o 
  -7   9   2      451.93      440.10     68.41 o 
  -6   9   2       53.52       74.78     24.24 o 
  -5   9   2      276.05      276.21     25.81 o 
  -4   9   2       38.40       20.59     28.89 o 
  -3   9   2       14.70       12.86     12.91 o 
  -2   9   2      200.88      207.78     30.66 o 
  -1   9   2     1853.46     2149.65    196.27 o 
   0   9   2       11.57       -0.89     14.26 o 
   1   9   2      242.56      332.91     36.86 o 
   2   9   2      169.34      193.81     21.61 o 
   3   9   2       57.08       66.04     16.15 o 
   4   9   2       42.90       66.07     20.26 o 
   5   9   2      200.99      246.96    141.81 o 
   6   9   2        2.95       13.29     13.50 o 
 -14  10   2       13.50        3.29     21.56 o 
 -13  10   2       11.90        0.30     14.18 o 
 -12  10   2       46.52       -0.78     18.43 o 
 -11  10   2       27.25       59.18     31.81 o 
 -10  10   2       37.69       41.32     23.82 o 
  -9  10   2      420.44      537.86     67.42 o 
  -8  10   2        8.08       25.00     16.43 o 
  -7  10   2      155.81      181.58     25.53 o 
  -6  10   2       51.52       54.07     18.51 o 
  -5  10   2      224.28      231.50     27.40 o 
  -4  10   2     1504.79     1610.26     98.97 o 
  -3  10   2     1671.15     2037.85     75.85 o 
  -2  10   2        6.41       14.78     15.73 o 
  -1  10   2      997.80     1295.52     94.32 o 
   0  10   2      153.56      181.79     37.53 o 
   1  10   2      142.98      224.27     47.49 o 
   2  10   2      231.41      239.54     31.99 o 
   3  10   2      461.82      669.13     95.65 o 
   4  10   2       13.02       21.25     13.28 o 
   5  10   2       37.90       48.27     31.22 o 
 -14  11   2       13.41        0.89     17.08 o 
 -13  11   2        3.01        1.18     17.08 o 
 -12  11   2       82.11       -2.53     16.91 o 
 -11  11   2      529.04      728.32     63.43 o 
 -10  11   2       51.22       59.03     24.42 o 
  -9  11   2       10.12       18.56     18.51 o 
  -8  11   2      187.34      298.58     33.94 o 
  -7  11   2      854.97     1004.52    103.95 o 
  -6  11   2      376.68      427.45     38.20 o 
  -5  11   2      446.36      549.44     60.44 o 
  -4  11   2       91.62      109.93     26.04 o 
  -3  11   2        1.68       12.78     16.67 o 
  -2  11   2       40.61       52.59     22.75 o 
  -1  11   2      544.90      727.55     86.35 o 
   0  11   2       23.32       28.41     21.38 o 
   1  11   2        9.69       18.34     14.26 o 
   2  11   2       34.98       10.68     13.10 o 
   3  11   2       18.34        8.74     14.17 o 
   4  11   2       20.06        6.71     19.21 o 
 -13  12   2       76.15        2.14     21.07 o 
 -12  12   2        3.06        0.88     15.64 o 
 -11  12   2        0.95       -1.25     26.49 o 
 -10  12   2      247.96      337.65    223.17 o 
  -9  12   2      148.63       97.50     87.34 o 
  -8  12   2        1.58       18.23     27.23 o 
  -7  12   2        2.31       12.19     17.68 o 
  -6  12   2        4.19       18.44     18.91 o 
  -5  12   2        2.12       16.52     21.59 o 
  -4  12   2       47.53      101.58     54.80 o 
  -3  12   2        3.27       -5.52     16.67 o 
  -2  12   2       85.01       81.80     28.34 o 
  -1  12   2      147.10       81.99     61.77 o 
   0  12   2      135.28       63.03     51.18 o 
   1  12   2        2.56       -6.37     13.74 o 
   2  12   2        6.09        8.66     14.33 o 
   3  12   2        7.81        5.76     20.02 o 
 -12  13   2       49.38       -1.19     17.55 o 
 -11  13   2        0.23       -5.28     21.71 o 
 -10  13   2       37.41       -3.32     17.24 o 
  -9  13   2       19.36        0.11     14.18 o 
  -8  13   2        6.70        4.91     19.54 o 
  -7  13   2       32.29       27.68     41.51 o 
  -6  13   2       48.26       20.35     21.65 o 
  -5  13   2       35.39       16.90     23.25 o 
  -4  13   2      181.17      144.26    115.90 o 
  -3  13   2      227.77      195.54    137.16 o 
  -2  13   2      108.85       19.04     23.69 o 
  -1  13   2       21.35       -4.08     19.10 o 
   0  13   2       18.43       12.29     16.84 o 
   1  13   2       45.46       29.31     18.63 o 
 -11  14   2        3.13       -4.62     21.22 o 
 -10  14   2        1.50       -6.62     20.27 o 
  -9  14   2       47.29       -7.02     22.63 o 
  -8  14   2        3.91       -6.61     20.33 o 
  -7  14   2       88.34       17.06     23.26 o 
  -6  14   2       88.54        5.11     19.39 o 
  -5  14   2       58.43       -2.44     17.97 o 
  -4  14   2        1.94       -4.65     28.56 o 
  -3  14   2        1.48        5.72     20.43 o 
  -2  14   2        0.77       -3.99     20.39 o 
  -1  14   2      113.70      108.03     64.60 o 
  -9  15   2       73.44        8.54     24.57 o 
  -8  15   2       66.97       14.07     25.34 o 
  -7  15   2        0.01        0.26     17.02 o 
  -6  15   2        1.44       11.60     24.49 o 
  -5  15   2       12.48        9.37     28.20 o 
  -4  15   2       51.47        3.74     21.07 o 
   1 -16   3        4.80        7.22     18.65 o 
   2 -16   3       24.44       44.30     21.85 o 
   3 -16   3       17.58       43.81     28.19 o 
   4 -16   3        0.13      -19.95     19.95 o 
   5 -16   3        8.07        5.77     18.52 o 
   6 -16   3        0.68       13.55     21.56 o 
   7 -16   3      136.14       -6.43     16.70 o 
   8 -16   3        2.69        2.36     14.36 o 
  -1 -15   3        2.11       29.60     22.19 o 
   0 -15   3        6.17       17.68     18.68 o 
   1 -15   3        7.35        9.45     15.14 o 
   2 -15   3       44.69       40.66     35.35 o 
   3 -15   3      289.17      435.91     39.72 o 
   4 -15   3      397.78      479.35     40.94 o 
   5 -15   3       22.74       26.12     22.65 o 
   6 -15   3        0.26        2.59     16.08 o 
   7 -15   3        2.57        0.10     13.06 o 
   8 -15   3      105.06        6.27     18.57 o 
   9 -15   3       60.09        5.27     14.95 o 
  10 -15   3       22.10       -1.59     14.19 o 
  -3 -14   3       73.63       69.43     30.92 o 
  -2 -14   3        1.05       34.95     17.36 o 
  -1 -14   3        0.79        4.23     18.89 o 
   0 -14   3      249.28      394.64     35.87 o 
   1 -14   3      386.08      471.73     35.55 o 
   2 -14   3      415.46      547.62     43.80 o 
   3 -14   3      185.91      262.15     34.26 o 
   4 -14   3       38.62       22.90     16.56 o 
   5 -14   3        2.58      -15.04     15.35 o 
   6 -14   3      176.50      236.09     30.12 o 
   7 -14   3      331.31      440.84     36.60 o 
   8 -14   3       64.90       20.80     27.60 o 
   9 -14   3       32.81        0.84     11.96 o 
  10 -14   3       21.80        1.25     14.03 o 
  11 -14   3        5.16       -4.63     19.91 o 
  -4 -13   3       60.10      112.31     55.46 o 
  -3 -13   3        6.54        9.08     16.80 o 
  -2 -13   3      298.45      449.32     45.32 o 
  -1 -13   3      193.47      249.37     25.54 o 
   0 -13   3       39.57       72.28     20.72 o 
   1 -13   3        0.44      -13.29     13.29 o 
   2 -13   3      278.74      381.91     29.76 o 
   3 -13   3      201.31      283.42     26.74 o 
   4 -13   3      311.31      405.48     38.74 o 
   5 -13   3        0.72       11.36     13.81 o 
   6 -13   3       47.19       33.53     16.30 o 
   7 -13   3      125.41      113.80     31.41 o 
   8 -13   3      458.74      618.95     58.50 o 
   9 -13   3        5.53      -10.20     18.30 o 
  10 -13   3       46.17       -1.99     16.42 o 
  11 -13   3        0.26       -4.81     19.19 o 
  12 -13   3       28.46        2.45     16.12 o 
  -6 -12   3      140.00      239.68     42.51 o 
  -5 -12   3        7.97       21.57     15.25 o 
  -4 -12   3      134.30      212.66     27.94 o 
  -3 -12   3       17.31       51.34     15.04 o 
  -2 -12   3        4.19       -6.04     10.87 o 
  -1 -12   3       41.82       26.87     18.45 o 
   0 -12   3      341.90      368.98     28.87 o 
   1 -12   3        0.72        3.05     11.28 o 
   2 -12   3      554.67      580.71     31.69 o 
   3 -12   3      574.82      750.27     40.77 o 
   4 -12   3       26.86       15.36     12.16 o 
   5 -12   3      439.18      413.06     43.84 o 
   6 -12   3      402.01      420.92     35.14 o 
   7 -12   3        8.17        5.39     23.22 o 
   8 -12   3      330.58      399.31     64.01 o 
   9 -12   3      356.49      402.24     41.20 o 
  10 -12   3      198.44      146.78    104.61 o 
  11 -12   3        6.86        2.30     16.80 o 
  12 -12   3       18.54        2.70     14.13 o 
  -7 -11   3       11.05       -8.99     48.49 o 
  -6 -11   3        0.01       26.91     43.51 o 
  -5 -11   3      103.97      104.38     20.40 o 
  -4 -11   3        5.05       29.21     15.61 o 
  -3 -11   3       90.95      100.20     17.51 o 
  -2 -11   3       52.39       66.47     14.38 o 
  -1 -11   3      160.75      196.65     18.83 o 
   0 -11   3      167.61      222.11     26.50 o 
   1 -11   3       61.75       54.27     15.14 o 
   2 -11   3       77.47       86.67     17.41 o 
   3 -11   3      361.23      403.31     24.88 o 
   4 -11   3      148.70      156.56     18.18 o 
   5 -11   3      794.14      875.05    110.92 o 
   6 -11   3      708.23      803.28     53.47 o 
   7 -11   3       19.50       24.44     16.20 o 
   8 -11   3      227.38      164.62     33.05 o 
   9 -11   3        0.30      -18.30     18.30 o 
  10 -11   3        0.18       -0.66     17.93 o 
  11 -11   3      364.20      595.47     58.78 o 
  12 -11   3       31.08       -6.18     15.09 o 
  13 -11   3       11.14       17.27     20.59 o 
  -8 -10   3        1.02      -13.26     14.41 o 
  -7 -10   3       69.53       42.29     25.57 o 
  -6 -10   3       12.62       -3.08     33.54 o 
  -5 -10   3      160.86      189.37     34.54 o 
  -4 -10   3        5.00       -7.04     16.27 o 
  -3 -10   3      942.35     1090.25     94.63 o 
  -2 -10   3      148.02      148.10     19.72 o 
  -1 -10   3      761.68      825.76     63.68 o 
   0 -10   3        9.90       28.88     11.48 o 
   1 -10   3      586.62      579.48     32.68 o 
   2 -10   3      102.23      100.74     14.35 o 
   3 -10   3     3956.52     4210.80    134.88 o 
   4 -10   3      666.52      672.61     31.84 o 
   5 -10   3       14.36       22.56     12.65 o 
   6 -10   3        1.08        7.43     13.48 o 
   7 -10   3      257.09      274.99     30.22 o 
   8 -10   3       10.28        5.21     15.63 o 
   9 -10   3      910.48     1243.27     69.41 o 
  10 -10   3        1.18       -7.31     21.92 o 
  11 -10   3       14.05       -6.64     24.58 o 
  12 -10   3        9.93        3.32     14.61 o 
  13 -10   3        2.74        7.97     15.28 o 
  -9  -9   3       17.39       24.70     21.84 o 
  -8  -9   3       40.73       39.17     13.77 o 
  -7  -9   3      370.48      453.29     43.51 o 
  -6  -9   3       63.16       69.71     15.03 o 
  -5  -9   3      930.58     1097.02     75.39 o 
  -4  -9   3      344.36      374.71     24.81 o 
  -3  -9   3        0.62        3.34     11.74 o 
  -2  -9   3        4.37        3.28      6.46 o 
  -1  -9   3     1425.66     1243.65     46.91 o 
   0  -9   3      298.37      241.96     18.07 o 
   1  -9   3     4528.09     4231.96    139.11 o 
   2  -9   3      826.02      758.35     27.60 o 
   3  -9   3      385.80      341.62     17.67 o 
   4  -9   3      433.04      495.56     39.89 o 
   5  -9   3     1215.65     1133.56     49.82 o 
   6  -9   3      259.23      234.49     22.31 o 
   7  -9   3     1625.82     1626.11     65.24 o 
   8  -9   3       40.59       61.43     18.77 o 
   9  -9   3      261.44      291.95     31.70 o 
  11  -9   3      132.76      178.01     47.16 o 
  12  -9   3       18.91       67.75     21.25 o 
  13  -9   3       62.50       66.74     43.17 o 
 -10  -8   3        0.10       13.69     19.49 o 
  -9  -8   3      286.16      434.35     42.97 o 
  -8  -8   3       35.23       49.92     12.41 o 
  -7  -8   3      319.70      357.70     32.79 o 
  -6  -8   3       45.68       38.85     11.87 o 
  -5  -8   3      620.68      769.77     61.44 o 
  -4  -8   3      208.98      257.05     38.52 o 
  -3  -8   3     1348.49     1228.57     56.47 o 
  -2  -8   3      686.08      719.10     21.92 o 
  -1  -8   3       44.15       29.35      7.65 o 
   0  -8   3      726.91      731.48     21.03 o 
   1  -8   3      745.47      627.91     21.06 o 
   2  -8   3        5.21       11.49      7.56 o 
   3  -8   3      731.23      591.19     39.19 o 
   4  -8   3        1.66       23.23     21.92 o 
   5  -8   3      177.89      195.20     17.83 o 
   6  -8   3     1158.02     1183.21     48.38 o 
   7  -8   3      240.97      232.19     27.25 o 
   8  -8   3        1.76       11.96     18.60 o 
  10  -8   3       42.69        5.31     20.59 o 
  11  -8   3       30.89       -6.83     22.25 o 
  12  -8   3      154.51      139.02     84.02 o 
  13  -8   3       34.05       17.27     21.25 o 
 -10  -7   3       13.08       17.50     22.72 o 
  -9  -7   3        4.29       30.89     18.79 o 
  -8  -7   3        7.55        2.22     15.47 o 
  -7  -7   3       18.85       26.82      8.92 o 
  -6  -7   3      574.68      585.57     32.41 o 
  -5  -7   3      923.61      887.09     31.22 o 
  -4  -7   3      498.00      535.01     22.17 o 
  -3  -7   3      165.74      184.27     23.24 o 
  -2  -7   3     4167.83     4138.81    111.03 o 
  -1  -7   3      936.37      951.85     21.59 o 
   0  -7   3      559.46      438.28     24.92 o 
   1  -7   3      154.17      122.15      9.85 o 
   2  -7   3     2167.97     1846.03     36.74 o 
   3  -7   3      134.51      186.42     15.29 o 
   4  -7   3     7683.25     7642.57    168.99 o 
   5  -7   3     1324.24     1239.20     36.63 o 
   6  -7   3     3438.24     3810.03     88.53 o 
   7  -7   3      154.45      212.36     25.25 o 
   8  -7   3     2079.83     2340.01    101.62 o 
  10  -7   3      242.16      280.30     47.16 o 
  11  -7   3      378.57      429.26     24.31 o 
  12  -7   3      126.84       60.31     42.24 o 
  13  -7   3        5.04       11.29      9.96 o 
 -11  -6   3        2.64      -21.65     24.24 o 
 -10  -6   3        1.32      -19.49     19.49 o 
  -9  -6   3       18.95       12.04     15.61 o 
  -8  -6   3        6.38       34.18     19.05 o 
  -7  -6   3       96.78       99.56     10.99 o 
  -6  -6   3      443.36      405.40     20.15 o 
  -5  -6   3      129.35      118.86     12.27 o 
  -4  -6   3       34.09       67.24      9.89 o 
  -3  -6   3      581.88      491.21     15.11 o 
  -2  -6   3     5334.17     5295.45    132.53 o 
  -1  -6   3      618.23      483.30     13.11 o 
   0  -6   3    10032.82     8605.36    137.05 o 
   1  -6   3     2661.04     2752.90     44.40 o 
   2  -6   3      100.46      149.50      8.09 o 
   3  -6   3      388.80      331.80     11.84 o 
   4  -6   3    21613.58    21414.78    500.17 o 
   5  -6   3     1436.10     1369.52     36.63 o 
   6  -6   3     3713.77     3660.71     96.97 o 
   7  -6   3      466.76      522.61     27.47 o 
   8  -6   3      110.44      117.57     27.23 o 
   9  -6   3       54.28       55.08     62.44 o 
  10  -6   3      291.68      371.38     20.28 o 
  11  -6   3       40.55       65.93     16.43 o 
  12  -6   3      199.80        1.31     15.48 o 
  13  -6   3        1.05        6.89      9.91 o 
 -12  -5   3       35.84       33.71     38.26 o 
 -11  -5   3       31.46       36.75     20.90 o 
 -10  -5   3      680.26      892.96     50.49 o 
  -9  -5   3        8.28        4.98     14.28 o 
  -8  -5   3       14.13       18.40      7.94 o 
  -7  -5   3      142.75      152.23     13.07 o 
  -6  -5   3      387.16      395.92     17.35 o 
  -5  -5   3       38.45       43.97      8.64 o 
  -4  -5   3    13519.67    13407.92    237.24 o 
  -3  -5   3      736.24      769.15     25.05 o 
  -2  -5   3     8340.51     8041.80    107.58 o 
  -1  -5   3      933.66     1180.69     17.63 o 
   0  -5   3     2242.55     1552.47     40.13 o 
   1  -5   3     1455.28     1489.88     24.21 o 
   2  -5   3    11145.83     9453.52    152.00 o 
   3  -5   3      151.17      117.63      7.41 o 
   4  -5   3    14598.95    15296.62    353.65 o 
   5  -5   3     3795.44     3932.21     89.37 o 
   6  -5   3     1278.20     1058.70     34.05 o 
   7  -5   3       80.73      115.66     19.48 o 
   8  -5   3      435.96      457.95     36.09 o 
   9  -5   3      430.53      514.66     21.15 o 
  10  -5   3       44.94       74.13     13.80 o 
  11  -5   3       51.37       49.06     12.18 o 
  12  -5   3       18.42       17.81      9.05 o 
  13  -5   3        0.10       -2.28     17.36 o 
 -12  -4   3      138.40      136.78     91.00 o 
 -11  -4   3        4.03        2.21     16.39 o 
 -10  -4   3        0.47        3.52      5.26 o 
  -9  -4   3       83.41       94.46     16.47 o 
  -8  -4   3     2435.13     2615.87     68.31 o 
  -7  -4   3      787.11      830.51     22.78 o 
  -6  -4   3     2944.23     3013.55    103.49 o 
  -5  -4   3      990.02     1086.35     20.04 o 
  -4  -4   3     2615.36     3010.25     51.38 o 
  -3  -4   3     6606.41     6255.52     93.56 o 
  -2  -4   3      578.96      688.46     10.88 o 
  -1  -4   3       40.26       12.75      3.01 o 
   0  -4   3     4319.34     4161.77     92.04 o 
   1  -4   3     1169.18     1324.81     17.64 o 
   2  -4   3     1347.56     1287.96     20.52 o 
   3  -4   3      813.30      638.94     21.61 o 
   4  -4   3       18.77       19.68      6.36 o 
   5  -4   3     2815.28     2993.17     46.22 o 
   6  -4   3      375.46      336.32     17.48 o 
   7  -4   3     1245.81     1302.46     27.35 o 
   8  -4   3       94.84      128.57     13.04 o 
   9  -4   3       97.21      111.97     11.03 o 
  10  -4   3      525.24      544.09     16.41 o 
  11  -4   3       38.46       40.56      7.49 o 
  12  -4   3      117.67        7.31     18.79 o 
  13  -4   3      102.42       -3.32     45.83 o 
 -13  -3   3        0.46      -21.74     21.74 o 
 -12  -3   3        0.24       -1.91     24.24 o 
 -11  -3   3       77.32       96.17     10.64 o 
 -10  -3   3      281.07      344.93     32.55 o 
  -9  -3   3       24.50       23.41      7.88 o 
  -8  -3   3      137.27      145.38     12.66 o 
  -7  -3   3      159.18      186.80     16.20 o 
  -6  -3   3       51.23       32.68     14.61 o 
  -5  -3   3      196.53      145.90      9.63 o 
  -4  -3   3      108.79       90.03      4.96 o 
  -3  -3   3     2022.52     1666.23     29.18 o 
  -2  -3   3     3939.34     3400.49     41.89 o 
  -1  -3   3     2253.30     1766.96     50.33 o 
   0  -3   3     1417.98      798.84     11.48 o 
   1  -3   3       19.98       32.01      2.88 o 
   2  -3   3     4612.08     4103.62     56.95 o 
   3  -3   3     2077.53     1297.91     28.01 o 
   4  -3   3      313.08      505.66     13.82 o 
   5  -3   3    14308.97    14799.59    252.52 o 
   6  -3   3      827.68      884.22     17.71 o 
   7  -3   3      409.24      481.19     16.64 o 
   8  -3   3      152.69      161.60     11.63 o 
   9  -3   3      861.56      939.13     23.31 o 
  10  -3   3       14.20        4.16      4.19 o 
  11  -3   3      274.80      313.51     55.13 o 
  12  -3   3        3.32       -0.66     21.25 o 
  13  -3   3        1.59        1.99     25.90 o 
 -13  -2   3       18.51       28.56     29.23 o 
 -12  -2   3        2.33      -10.85     21.25 o 
 -11  -2   3       65.62       70.60     14.27 o 
 -10  -2   3       81.08      107.27     10.50 o 
  -9  -2   3      142.19      189.56     12.64 o 
  -8  -2   3       24.26       30.60     16.61 o 
  -7  -2   3       84.66      104.00      9.05 o 
  -6  -2   3     1784.87     2034.19     51.71 o 
  -5  -2   3     8830.89     8786.48    163.59 o 
  -4  -2   3     3538.56     3255.73     91.33 o 
  -3  -2   3    10597.35     9132.82    130.38 o 
  -2  -2   3     1636.45     2214.05     45.08 o 
  -1  -2   3     2395.62     3109.01     65.43 o 
   0  -2   3       44.67       52.42      2.78 o 
   1  -2   3     4505.92     4283.67     44.48 o 
   2  -2   3     2165.82     1792.34     21.96 o 
   3  -2   3     7602.42     6993.94     95.27 o 
   4  -2   3      385.78      348.92      7.72 o 
   5  -2   3      390.79      384.71      8.33 o 
   6  -2   3      250.00      342.37      9.91 o 
   7  -2   3     1002.72      949.37     27.82 o 
   8  -2   3       92.32       77.03     61.11 o 
   9  -2   3      543.47      590.48     55.79 o 
  10  -2   3       28.94       43.84     29.23 o 
  11  -2   3       92.61       91.66     70.41 o 
  12  -2   3       30.68        1.99     23.91 o 
  13  -2   3      105.25       -0.66     23.91 o 
 -14  -1   3        6.17        1.33     21.92 o 
 -13  -1   3      108.40      108.03     20.92 o 
 -12  -1   3       78.88       52.18      8.86 o 
 -11  -1   3      321.97      311.60     24.89 o 
 -10  -1   3       79.54      103.31     35.54 o 
  -9  -1   3      883.34     1009.54     60.78 o 
  -8  -1   3      503.88      482.21     22.92 o 
  -7  -1   3     4978.75     5128.27     86.34 o 
  -6  -1   3     1148.21     1087.18     21.83 o 
  -5  -1   3     1403.98     1599.86     30.58 o 
  -4  -1   3      530.12      798.44     13.35 o 
  -3  -1   3     1350.10     1179.88     13.70 o 
  -2  -1   3     3291.00     2041.64     19.42 o 
  -1  -1   3     2573.49     3089.26    239.78 o 
   0  -1   3     5222.16     4755.26     53.27 o 
   1  -1   3       55.72      136.28      3.34 o 
   2  -1   3      111.17       19.99      1.79 o 
   3  -1   3     9313.02     9781.51    213.54 o 
   4  -1   3      617.08      572.77     14.94 o 
   5  -1   3     7174.49     7505.57    262.36 o 
   6  -1   3     2182.74     2393.81     87.01 o 
   7  -1   3       23.76       21.25     17.93 o 
   8  -1   3       12.35        1.33     14.61 o 
   9  -1   3      673.78      880.74     69.08 o 
  10  -1   3       17.57        0.66     29.89 o 
  11  -1   3       26.42       -0.66     19.93 o 
  12  -1   3       61.07       -0.66     22.58 o 
 -14   0   3        5.58        1.33     20.59 o 
 -13   0   3       34.87       38.25     24.24 o 
 -12   0   3        1.40        7.14      6.30 o 
 -11   0   3      246.87      361.30     18.60 o 
 -10   0   3      423.52      424.47     26.61 o 
  -9   0   3     1847.38     1815.17     61.71 o 
  -8   0   3      199.83      205.26     15.97 o 
  -7   0   3      215.05      148.78     12.18 o 
  -6   0   3      928.84      834.03     24.70 o 
  -5   0   3     7850.95     6232.01    108.48 o 
  -4   0   3       46.82       15.19      3.29 o 
  -3   0   3       28.90       30.44      3.42 o 
  -2   0   3      991.34     1265.17     38.52 o 
  -1   0   3     3106.77     1370.68     68.08 o 
   0   0   3      279.71       75.80     14.94 o 
   2   0   3      386.30      239.91     82.03 o 
   3   0   3       50.30       43.62      4.32 o 
   4   0   3     1947.19     1868.42     87.68 o 
   5   0   3       57.35       47.16     15.94 o 
   6   0   3      234.72      198.60     28.56 o 
   7   0   3      287.25      348.05     39.85 o 
   8   0   3      273.40      318.16     43.84 o 
   9   0   3      148.44      168.05     41.18 o 
  10   0   3      289.93      361.99     59.78 o 
  11   0   3        1.77       -3.32     23.91 o 
  12   0   3        2.14        3.32     27.23 o 
 -14   1   3      142.76       90.60     55.79 o 
 -13   1   3       47.39       13.28     22.58 o 
 -12   1   3       28.87       35.07     13.65 o 
 -11   1   3      115.96      103.61     34.03 o 
 -10   1   3       39.72       30.93     13.38 o 
  -9   1   3      225.10      211.42     19.02 o 
  -8   1   3     1879.98     2062.15     57.86 o 
  -7   1   3     1021.20      954.23     26.53 o 
  -6   1   3      370.35      489.87     31.55 o 
  -5   1   3       61.24       72.36     11.50 o 
  -4   1   3     2569.35     2514.84     49.15 o 
  -3   1   3    21912.25    23748.13    800.04 o 
  -2   1   3     2989.46     2189.51    111.26 o 
  -1   1   3      535.16      383.62      8.45 o 
   0   1   3    71595.09    77999.36   3352.16 o 
   1   1   3    12911.74    12372.90    333.43 o 
   2   1   3     3533.73     3605.99     93.65 o 
   4   1   3      678.00      666.87     36.53 o 
   5   1   3     1116.64     1133.81     55.79 o 
   6   1   3     1357.99     1517.72     73.73 o 
   7   1   3      175.51      206.57     60.44 o 
   8   1   3     1014.21     1214.84     83.03 o 
   9   1   3        8.23       13.28     25.24 o 
  10   1   3        0.34        0.00     18.60 o 
  11   1   3       11.63        1.33     23.91 o 
  12   1   3       51.16        1.33     19.26 o 
 -15   2   3       12.42       35.87     36.53 o 
 -14   2   3      212.68      248.09     91.82 o 
 -13   2   3        1.35       18.77     21.36 o 
 -12   2   3        4.37       -8.97     15.71 o 
 -11   2   3        1.00      -14.70     15.71 o 
 -10   2   3     1186.67     1343.13     71.60 o 
  -9   2   3       27.02       28.97     14.08 o 
  -8   2   3     2070.43     1995.41     57.05 o 
  -7   2   3       27.41       10.96      7.05 o 
  -6   2   3     1346.19     1514.04     48.82 o 
  -5   2   3       29.51        9.14     10.63 o 
  -4   2   3      577.60      376.06     11.24 o 
  -3   2   3     8735.18     6470.75    139.48 o 
  -2   2   3    33817.24    33670.54    805.43 o 
  -1   2   3    22795.62    22780.35    500.33 o 
   0   2   3     4194.88     4642.21     98.30 o 
   1   2   3      221.03      391.08     70.41 o 
   2   2   3     1424.76     1404.80     46.49 o 
   3   2   3     4201.52     3675.07    110.26 o 
   4   2   3     6115.09     6096.07    117.23 o 
   5   2   3        1.93       -5.31     13.62 o 
   6   2   3      694.70      774.53     40.15 o 
   7   2   3      405.72      551.12     39.44 o 
   8   2   3      194.49      215.68     38.02 o 
   9   2   3      158.32      204.60     41.85 o 
  10   2   3      199.05       -8.39     20.43 o 
  11   2   3        3.03       -1.55     22.63 o 
 -15   3   3       35.82        8.88     24.10 o 
 -14   3   3       99.75       33.82     50.48 o 
 -13   3   3      279.74      419.82     39.44 o 
 -12   3   3      137.21      187.85     26.72 o 
 -11   3   3      207.77      275.65     37.20 o 
 -10   3   3     1025.65     1170.20     44.12 o 
  -9   3   3       12.32        6.15      9.15 o 
  -8   3   3        3.70        3.69      8.78 o 
  -7   3   3     5010.54     5017.06    111.52 o 
  -6   3   3     3510.37     2891.44     63.76 o 
  -5   3   3     3698.48     3587.24     66.31 o 
  -4   3   3      467.71      297.79     11.71 o 
  -3   3   3     1389.76     1088.52     49.82 o 
  -2   3   3     2169.83     1696.86     31.93 o 
  -1   3   3     3693.26     2982.16     58.09 o 
   0   3   3     2501.98     1971.36     38.51 o 
   1   3   3     1506.90     1041.80     30.34 o 
   2   3   3     6938.51     6950.95    198.60 o 
   3   3   3      524.27      479.56     32.55 o 
   4   3   3      102.97      101.62      8.07 o 
   5   3   3     1444.62     1452.27     56.46 o 
   6   3   3     1043.55     1285.84     54.33 o 
   7   3   3      199.62      282.43     32.44 o 
   8   3   3       73.97       67.62     24.63 o 
   9   3   3       38.97       15.88     28.23 o 
  10   3   3        1.36        0.83     15.22 o 
  11   3   3        7.10       -5.18     20.86 o 
 -15   4   3      153.12      111.32     89.00 o 
 -14   4   3       39.65       81.03     39.19 o 
 -12   4   3        2.38      -12.62     20.59 o 
 -11   4   3      121.01      150.11     30.55 o 
 -10   4   3       12.80       32.54     14.07 o 
  -9   4   3     2519.80     2679.50     78.38 o 
  -8   4   3     3647.66     3740.60     95.90 o 
  -7   4   3     4853.96     4989.98    124.54 o 
  -6   4   3      303.50      220.73     14.27 o 
  -5   4   3      212.46      179.53     12.10 o 
  -4   4   3     4298.38     4204.02    228.16 o 
  -3   4   3     4445.01     3516.98    120.22 o 
  -2   4   3      147.63      191.49     14.08 o 
  -1   4   3      148.33      128.69     10.80 o 
   0   4   3       13.22       18.60      8.63 o 
   1   4   3        2.59       18.71      8.21 o 
   2   4   3      246.57      298.21     33.54 o 
   3   4   3      421.07      392.55     54.47 o 
   4   4   3      204.94      171.61     13.28 o 
   5   4   3      456.07      499.77     36.20 o 
   6   4   3       40.80       49.65     19.45 o 
   7   4   3      564.41      771.05    108.60 o 
   8   4   3        0.74        0.17     16.37 o 
   9   4   3       16.44        1.97     16.42 o 
  10   4   3        0.73       -2.03     18.72 o 
 -15   5   3        3.30      -13.95     30.55 o 
 -14   5   3       12.59       35.87     32.55 o 
 -13   5   3        1.61        3.32     20.59 o 
 -12   5   3      124.39      146.79     35.87 o 
 -11   5   3      118.31      157.38     23.69 o 
 -10   5   3        1.97       12.45     12.95 o 
  -9   5   3      128.88       96.33     17.10 o 
  -8   5   3       12.80       19.52     13.62 o 
  -7   5   3      101.85      112.48     14.27 o 
  -6   5   3      296.22      306.27     23.25 o 
  -5   5   3       48.84       57.41     10.02 o 
  -4   5   3      636.14      627.73     21.94 o 
  -3   5   3     1118.49     1072.35     29.07 o 
  -2   5   3      100.33       59.49      9.86 o 
  -1   5   3       51.48       30.49      9.15 o 
   0   5   3     1742.10     1592.61     41.33 o 
   1   5   3      105.13      132.97     15.01 o 
   2   5   3      727.59      782.15     31.90 o 
   3   5   3     4820.67     5071.90    176.02 o 
   4   5   3       11.04        8.58      5.65 o 
   5   5   3      604.34      685.98     24.68 o 
   6   5   3       46.99       37.55     29.56 o 
   7   5   3      113.02      123.57     29.33 o 
   8   5   3      115.54        7.94     19.24 o 
   9   5   3       85.61        1.82     18.30 o 
 -14   6   3        1.85       21.25     30.55 o 
 -13   6   3      282.92      472.25     61.11 o 
 -12   6   3        5.39        9.96     20.59 o 
 -11   6   3      928.34      936.80     48.06 o 
 -10   6   3      900.01      955.67     44.43 o 
  -9   6   3       53.86       72.36     20.89 o 
  -8   6   3      804.14      976.09     72.73 o 
  -7   6   3      767.49      886.12     74.72 o 
  -6   6   3     2722.84     2684.16    144.47 o 
  -5   6   3     3802.44     3500.68    139.15 o 
  -4   6   3       96.62      104.03     16.58 o 
  -3   6   3      457.89      543.54     28.51 o 
  -2   6   3       22.48       21.25      9.39 o 
  -1   6   3      265.40      219.21     19.26 o 
   0   6   3     2160.09     2151.98     89.67 o 
   1   6   3     3768.47     4185.88    246.75 o 
   2   6   3       17.16       56.66     15.22 o 
   3   6   3      170.81      211.88     34.54 o 
   4   6   3       96.83      118.80     17.40 o 
   5   6   3        4.65        7.94      5.13 o 
   6   6   3      375.14      350.27     23.25 o 
   7   6   3      130.48        0.66     15.03 o 
   8   6   3        0.09       -9.68     21.12 o 
   9   6   3        3.65        4.65     49.82 o 
 -13   7   3       11.42      -12.99     18.24 o 
 -12   7   3        9.26       15.94     23.25 o 
 -11   7   3      645.75      731.41     59.11 o 
 -10   7   3      120.88      199.95     26.10 o 
  -9   7   3      777.20      934.80     90.33 o 
  -8   7   3      923.82      969.26     73.06 o 
  -7   7   3      754.57      722.01     33.46 o 
  -6   7   3       77.38       79.29     14.66 o 
  -5   7   3      372.80      380.99     38.19 o 
  -4   7   3     3057.91     2804.11    145.13 o 
  -3   7   3     3974.29     3948.32    107.40 o 
  -2   7   3      880.23      909.71     35.93 o 
  -1   7   3     3226.93     3171.16     93.65 o 
   0   7   3       11.42       23.13     15.71 o 
   1   7   3      107.82      165.77     35.07 o 
   2   7   3     1927.90     1993.78    141.14 o 
   3   7   3     1179.78     1352.15     44.33 o 
   4   7   3      629.66      690.61     29.42 o 
   5   7   3       27.81       35.06      8.31 o 
   6   7   3        2.11        4.27      7.64 o 
   7   7   3       78.66        5.98     27.23 o 
   8   7   3       31.54        0.66     23.91 o 
 -15   8   3       15.99       -0.66     21.92 o 
 -14   8   3       31.27       -1.99     21.25 o 
 -13   8   3        0.30       -7.59     17.38 o 
 -12   8   3      633.43      899.75     89.34 o 
 -11   8   3      654.90      731.89     92.99 o 
 -10   8   3      257.01      317.11     31.86 o 
  -9   8   3      398.15      473.74     58.78 o 
  -8   8   3      991.42     1200.69    132.84 o 
  -7   8   3      227.53      204.24     29.56 o 
  -6   8   3     2139.43     2329.06    152.77 o 
  -5   8   3      596.84      553.03     36.25 o 
  -4   8   3       58.56       43.90     14.27 o 
  -3   8   3       15.02       11.42     14.18 o 
  -2   8   3      491.03      525.21     32.15 o 
  -1   8   3      392.15      352.24     29.89 o 
   0   8   3      270.77      346.94     29.49 o 
   1   8   3      613.31      687.48     56.13 o 
   2   8   3        8.59       -6.60     13.23 o 
   3   8   3      252.82      270.03     29.89 o 
   4   8   3       61.34       82.48     22.25 o 
   5   8   3      128.41      146.99     81.03 o 
   6   8   3       36.79       32.55     13.28 o 
   7   8   3       48.04        0.00     21.25 o 
 -14   9   3       49.09       -0.66     19.93 o 
 -13   9   3        2.24        1.20     19.29 o 
 -12   9   3      154.77       90.82     74.06 o 
 -11   9   3      470.08      645.11     97.64 o 
 -10   9   3      174.09      210.50     30.14 o 
  -9   9   3       57.21       77.47     24.91 o 
  -8   9   3     1440.29     1486.00    117.57 o 
  -7   9   3      320.91      308.27     82.03 o 
  -6   9   3        0.56       -2.72     10.21 o 
  -5   9   3      788.07      709.83     93.99 o 
  -4   9   3      151.04      182.79     29.11 o 
  -3   9   3       83.53       56.08     22.39 o 
  -2   9   3      149.59      183.20     26.04 o 
  -1   9   3      157.23      177.36     26.86 o 
   0   9   3       24.88       21.94     21.13 o 
   1   9   3      858.33     1031.69    149.78 o 
   2   9   3      163.46      225.93     33.87 o 
   3   9   3      178.33      236.97     23.64 o 
   4   9   3       53.74       41.52     31.22 o 
   5   9   3      169.74      197.27     19.26 o 
   6   9   3       24.77        1.33     27.90 o 
 -14  10   3        1.65        1.99     17.86 o 
 -13  10   3       16.73       -1.55     19.01 o 
 -12  10   3       56.07        0.46     13.40 o 
 -11  10   3       65.65       91.18     32.85 o 
 -10  10   3      171.74      177.63     30.79 o 
  -9  10   3       46.21       40.97     20.10 o 
  -8  10   3       85.34       92.65     29.11 o 
  -7  10   3       11.42       13.65     14.83 o 
  -6  10   3       83.67       96.01     22.60 o 
  -5  10   3      457.90      526.53     39.24 o 
  -4  10   3      257.26      258.21     45.17 o 
  -3  10   3      610.60      774.27     69.41 o 
  -2  10   3      300.95      422.66     62.68 o 
  -1  10   3        1.90      -31.48     31.88 o 
   0  10   3       20.40       13.69     18.03 o 
   1  10   3      422.67      629.63     98.97 o 
   2  10   3       67.36       73.14     19.55 o 
   3  10   3      160.50      153.40     82.03 o 
   4  10   3       52.59       66.37     43.84 o 
   5  10   3       11.07       -5.58     14.97 o 
 -14  11   3        2.24        4.14     20.27 o 
 -13  11   3      174.48        1.53     18.15 o 
 -12  11   3      127.40        0.04     15.48 o 
 -11  11   3        3.48       -0.62     14.36 o 
 -10  11   3        5.62       -4.72     15.48 o 
  -9  11   3       39.14       41.10     27.23 o 
  -8  11   3        0.18       19.85     18.19 o 
  -7  11   3      387.82      442.68     95.65 o 
  -6  11   3       11.42       42.95     24.95 o 
  -5  11   3      538.00      653.42     55.46 o 
  -4  11   3      494.56      692.08     49.72 o 
  -3  11   3      181.18      276.36     43.51 o 
  -2  11   3       77.20      113.56     28.86 o 
  -1  11   3      287.04      401.88     43.37 o 
   0  11   3        6.33       20.04     26.24 o 
   1  11   3      121.72       13.19     14.93 o 
   2  11   3       61.51       42.09     34.50 o 
   3  11   3       30.52       22.09     16.81 o 
 -13  12   3        0.11        1.09     17.86 o 
 -12  12   3        2.20        0.17     14.36 o 
 -11  12   3       58.17       -3.43     18.03 o 
 -10  12   3        0.56        0.16     13.09 o 
  -9  12   3      257.08      343.50     40.85 o 
  -8  12   3       17.08        4.26     15.66 o 
  -7  12   3       73.63       73.12     26.46 o 
  -6  12   3       78.86      149.19     55.46 o 
  -5  12   3      191.33      229.34     44.17 o 
  -4  12   3       20.79       44.63     24.57 o 
  -3  12   3      460.53      610.08     54.48 o 
  -2  12   3       26.69       16.58     21.81 o 
  -1  12   3        5.10      -11.13     20.71 o 
   0  12   3       37.54       17.01     28.62 o 
   1  12   3       39.71       15.83     20.80 o 
   2  12   3       11.74        9.34     15.16 o 
 -12  13   3        1.90        2.47     31.74 o 
 -11  13   3      103.52       10.25     28.69 o 
 -10  13   3       32.83        5.56     18.02 o 
  -9  13   3        0.39        2.85     17.45 o 
  -8  13   3        4.26       10.11     19.46 o 
  -7  13   3       44.81       -1.19     15.48 o 
  -6  13   3        3.41       13.66     20.52 o 
  -5  13   3       93.40        2.41     17.30 o 
  -4  13   3        0.24        0.70     15.48 o 
  -3  13   3       15.97       -7.42     20.43 o 
  -2  13   3        8.33        4.65     26.57 o 
  -1  13   3        4.00        7.62     20.99 o 
   0  13   3        1.33       -5.34     15.93 o 
 -10  14   3       82.73       11.59     39.42 o 
  -9  14   3       42.06       12.13     30.08 o 
  -8  14   3       52.14        9.36     28.84 o 
  -7  14   3       18.19        0.83     16.55 o 
  -6  14   3        1.19        5.17     25.36 o 
  -5  14   3        0.30       -8.05     23.70 o 
  -4  14   3        7.83        0.43     16.16 o 
  -3  14   3       11.47        5.98     31.88 o 
  -2  14   3       41.22       -8.51     24.16 o 
   1 -16   4       74.78      147.04     31.19 o 
   2 -16   4        2.24      -11.07     21.15 o 
   3 -16   4        6.89      -17.63     17.63 o 
   4 -16   4       25.07       29.90     19.97 o 
   5 -16   4        0.28        7.65     15.33 o 
   6 -16   4       64.76       -0.08     12.51 o 
   7 -16   4        3.02       -3.81     13.91 o 
   8 -16   4       24.72        4.28     15.49 o 
  -2 -15   4       21.79       30.78     17.15 o 
  -1 -15   4       17.11       33.79     20.62 o 
   0 -15   4       28.55       19.03     16.12 o 
   1 -15   4        0.81       25.60     19.07 o 
   2 -15   4       37.73       74.85     24.24 o 
   3 -15   4      522.56      698.64     55.87 o 
   4 -15   4       64.41       53.39     21.00 o 
   5 -15   4       25.26       34.78     21.43 o 
   6 -15   4       46.85       18.70     19.89 o 
   7 -15   4      246.59      310.82     91.59 o 
   8 -15   4        5.93       -0.87     12.12 o 
   9 -15   4       33.58       -3.05     13.78 o 
  10 -15   4       21.68       -1.75     15.26 o 
  -3 -14   4        1.77       16.97     14.00 o 
  -2 -14   4        6.47       20.20     14.41 o 
  -1 -14   4      125.80      174.51     24.01 o 
   0 -14   4       19.24       15.47     19.44 o 
   1 -14   4      231.92      310.85     32.86 o 
   2 -14   4        5.71        6.56     13.76 o 
   3 -14   4       80.87       81.77     20.80 o 
   4 -14   4       16.39       29.24     19.15 o 
   5 -14   4      166.54      276.38     38.54 o 
   6 -14   4       85.50       97.10     26.06 o 
   7 -14   4      323.68      390.93     39.32 o 
   8 -14   4       68.38       59.88     24.74 o 
   9 -14   4      154.13       -1.80     12.99 o 
  10 -14   4        3.83       -3.84     14.06 o 
  11 -14   4      100.37       60.00     46.39 o 
  -5 -13   4        3.29        9.36     25.37 o 
  -4 -13   4       91.97      114.41     34.03 o 
  -3 -13   4      385.91      489.92     66.79 o 
  -2 -13   4        9.31       -3.17     14.99 o 
  -1 -13   4      159.50      180.40     25.40 o 
   0 -13   4      157.09      187.06     25.12 o 
   1 -13   4      270.96      363.79     27.96 o 
   2 -13   4       11.88       10.86     18.01 o 
   3 -13   4       43.35       65.91     20.19 o 
   4 -13   4      355.79      403.78     33.13 o 
   5 -13   4       16.29       49.28     16.44 o 
   6 -13   4      212.10      217.21     25.29 o 
   7 -13   4      287.37      351.98     30.76 o 
   8 -13   4      110.65      142.96     24.01 o 
   9 -13   4      368.32      550.55     41.31 o 
  10 -13   4        8.04        9.34     14.71 o 
  11 -13   4       72.85       47.36     30.42 o 
  12 -13   4        0.08       -9.23     17.25 o 
  -6 -12   4       61.09      113.02     37.05 o 
  -5 -12   4      143.54      186.14     50.48 o 
  -4 -12   4        8.22       36.86     29.57 o 
  -3 -12   4        2.24       11.82     12.77 o 
  -2 -12   4      106.22      183.89     20.33 o 
  -1 -12   4      847.15      980.33     59.35 o 
   0 -12   4       83.83       95.30     18.86 o 
   1 -12   4      487.69      551.07     29.38 o 
   2 -12   4        0.79       23.47     14.03 o 
   3 -12   4      174.48      205.50     25.30 o 
   4 -12   4      355.67      295.39     26.10 o 
   5 -12   4      680.77      695.14     38.29 o 
   6 -12   4      302.07      387.35     27.92 o 
   7 -12   4      853.77     1046.49     43.69 o 
   8 -12   4      137.50      119.39     21.04 o 
   9 -12   4      193.93      227.60     26.50 o 
  10 -12   4       29.72       39.71     18.75 o 
  11 -12   4        2.87       10.81     16.70 o 
  12 -12   4       22.87       23.95     21.15 o 
  -7 -11   4       22.66       37.20     37.20 o 
  -6 -11   4       38.74       42.44     20.26 o 
  -5 -11   4       56.82       73.44     25.57 o 
  -4 -11   4       24.64       59.82     23.26 o 
  -3 -11   4      433.96      550.27     58.00 o 
  -2 -11   4      133.01      149.12     19.49 o 
  -1 -11   4      108.99      152.38     16.37 o 
   0 -11   4       15.81       24.52     10.42 o 
   1 -11   4      682.37      613.78     33.56 o 
   2 -11   4      321.55      309.73     24.40 o 
   3 -11   4      370.34      334.17     25.81 o 
   4 -11   4      918.42     1010.97     59.48 o 
   5 -11   4        6.49      -11.29     11.67 o 
   6 -11   4       70.24       69.12     15.45 o 
   7 -11   4       57.37       67.15     15.83 o 
   8 -11   4      127.98      140.24     20.18 o 
   9 -11   4      283.63      318.25     27.17 o 
  10 -11   4      194.22      329.23     29.48 o 
  11 -11   4       21.27       10.63     17.93 o 
  12 -11   4       64.29       35.20     37.20 o 
  13 -11   4        4.91      -14.61     17.27 o 
  -8 -10   4       30.03       22.43     15.52 o 
  -7 -10   4       83.35       98.64     20.16 o 
  -6 -10   4      147.07      225.46     23.13 o 
  -5 -10   4       19.83        8.35     18.67 o 
  -4 -10   4      218.83      276.72     31.57 o 
  -3 -10   4      536.04      566.38     41.29 o 
  -2 -10   4       69.16       82.81     12.51 o 
  -1 -10   4      415.63      383.82     21.87 o 
   0 -10   4        3.36       13.31      9.57 o 
   1 -10   4     1475.89     1562.14     46.52 o 
   2 -10   4     5218.14     5227.85    148.14 o 
   3 -10   4      149.66      150.55     19.22 o 
   4 -10   4     1034.33      991.28     32.34 o 
   5 -10   4       16.27        6.01      9.57 o 
   6 -10   4      175.63      222.96     24.86 o 
   7 -10   4     1478.94     1699.62    112.74 o 
   8 -10   4     1550.60     1785.08    105.28 o 
   9 -10   4       39.98       72.59     22.19 o 
  10 -10   4      366.58      417.12     41.85 o 
  11 -10   4       25.62       19.26     17.93 o 
  12 -10   4        0.93       -1.33     12.62 o 
  13 -10   4        7.17      -12.63     13.88 o 
  -9  -9   4       16.93       21.87     19.24 o 
  -8  -9   4        0.83        6.50     11.62 o 
  -7  -9   4       31.95       46.04     18.52 o 
  -6  -9   4      222.15      261.90     21.99 o 
  -5  -9   4      256.76      286.59     22.65 o 
  -4  -9   4      121.20      136.87     19.77 o 
  -3  -9   4      516.35      528.50     30.79 o 
  -2  -9   4     1804.03     1872.97    101.74 o 
  -1  -9   4     2210.33     2132.90     58.05 o 
   0  -9   4     3311.87     3041.39     58.99 o 
   1  -9   4        1.58        1.47      5.94 o 
   2  -9   4      768.84      711.57     31.42 o 
   3  -9   4     1636.97     1574.30     39.59 o 
   4  -9   4     1273.93     1295.49     37.35 o 
   5  -9   4      343.33      280.15     17.38 o 
   6  -9   4     1292.97     1277.06     66.43 o 
   7  -9   4        2.97        1.62     12.12 o 
   8  -9   4      328.87      354.35     31.42 o 
   9  -9   4        1.26        6.37     17.60 o 
  10  -9   4      394.32      396.53     36.53 o 
  11  -9   4      309.58      357.34     53.14 o 
  12  -9   4      183.10      250.67    145.46 o 
  13  -9   4        3.25        5.98     18.60 o 
 -10  -8   4       95.85       50.89     53.47 o 
  -9  -8   4      457.80      622.46     54.31 o 
  -8  -8   4      292.70      317.70     30.58 o 
  -7  -8   4       25.38       58.80     18.09 o 
  -6  -8   4      978.65     1132.12     49.46 o 
  -5  -8   4     1143.67     1199.74     46.83 o 
  -4  -8   4     1545.41     1670.55     95.31 o 
  -3  -8   4      579.57      591.65     36.75 o 
  -2  -8   4      346.73      302.91     18.33 o 
  -1  -8   4      359.02      444.46     17.88 o 
   0  -8   4      296.54      287.02     13.06 o 
   1  -8   4     3791.16     3387.29     95.70 o 
   2  -8   4     3821.58     3592.32     62.92 o 
   3  -8   4      587.00      569.10     25.71 o 
   4  -8   4      122.53      135.11     11.74 o 
   5  -8   4     1618.30     1841.88     45.25 o 
   6  -8   4      559.12      617.54     23.31 o 
   7  -8   4      230.12      256.29     20.91 o 
   8  -8   4     1497.22     1527.68     63.76 o 
   9  -8   4      716.16      841.57     37.58 o 
  10  -8   4       56.72       75.42     22.53 o 
  11  -8   4      129.89      155.81     19.66 o 
  12  -8   4       17.02       -2.66     15.28 o 
  13  -8   4       37.91       17.06     10.75 o 
 -11  -7   4       39.96       28.96     47.49 o 
 -10  -7   4        0.25        1.97     12.91 o 
  -9  -7   4      131.98      163.97     26.30 o 
  -8  -7   4       97.59      127.44     26.74 o 
  -7  -7   4      295.30      321.97     18.03 o 
  -6  -7   4     1424.16     1554.53     45.09 o 
  -5  -7   4        1.51       -8.30      8.30 o 
  -4  -7   4      868.32      937.94     41.85 o 
  -3  -7   4       80.06       67.78      9.24 o 
  -2  -7   4     3575.48     3441.77     59.53 o 
  -1  -7   4     2469.52     2418.11     40.06 o 
   0  -7   4      416.08      383.02     19.77 o 
   1  -7   4     1884.49     1655.60     29.51 o 
   2  -7   4      260.06      314.67     14.83 o 
   3  -7   4     2603.17     2519.33     43.58 o 
   4  -7   4      379.37      323.36     16.01 o 
   5  -7   4      550.08      535.91     18.64 o 
   6  -7   4      171.20      213.52     15.46 o 
   7  -7   4     1515.30     1560.23     57.12 o 
   8  -7   4       85.56       84.54     18.27 o 
   9  -7   4       30.62       60.14     35.20 o 
  10  -7   4      777.11      756.73     32.23 o 
  11  -7   4      312.54      321.51     30.34 o 
  12  -7   4        0.33        7.63     13.29 o 
  13  -7   4       62.80       24.18     14.31 o 
 -11  -6   4       44.62       23.20     25.57 o 
 -10  -6   4       45.45       44.25     19.45 o 
  -9  -6   4      221.97      208.23     31.78 o 
  -8  -6   4      900.20      946.52     34.72 o 
  -7  -6   4        6.92        8.72      5.60 o 
  -6  -6   4      243.00      240.95     12.83 o 
  -5  -6   4     1974.90     2010.28     41.71 o 
  -4  -6   4      563.08      708.04     20.56 o 
  -3  -6   4     1985.04     1999.07     46.56 o 
  -2  -6   4      346.27      345.71     29.62 o 
  -1  -6   4      418.49      380.11      9.75 o 
   0  -6   4     2522.17     2366.14     46.08 o 
   1  -6   4      372.31      227.11      9.87 o 
   2  -6   4        0.17        4.90      5.23 o 
   3  -6   4     4344.88     4255.46     65.44 o 
   4  -6   4     1535.64     1512.69     33.12 o 
   5  -6   4     3614.25     3294.55     65.80 o 
   6  -6   4      207.12      239.23     15.99 o 
   7  -6   4        1.94       -2.88      7.29 o 
   8  -6   4     2044.62     2004.72     68.07 o 
   9  -6   4      326.90      314.83     17.53 o 
  10  -6   4      576.05      727.36     44.17 o 
  11  -6   4      412.90      478.96     37.40 o 
  12  -6   4       15.32        5.23      8.78 o 
  13  -6   4        1.02       -1.32     17.61 o 
 -12  -5   4        4.10      -11.76     17.36 o 
 -11  -5   4      172.72      208.42     29.80 o 
 -10  -5   4      116.73      170.47     16.38 o 
  -9  -5   4        6.66        4.03      6.68 o 
  -8  -5   4      375.33      349.92     20.48 o 
  -7  -5   4       69.23       68.57     11.79 o 
  -6  -5   4      811.73      791.55     21.63 o 
  -5  -5   4     5926.35     6552.09    112.74 o 
  -4  -5   4     7319.75     7723.59    123.33 o 
  -3  -5   4    17760.59    17966.08    326.93 o 
  -2  -5   4     3516.35     3413.46     41.37 o 
  -1  -5   4       18.77        7.98      4.70 o 
   0  -5   4     6245.72     5322.07     67.09 o 
   1  -5   4     6516.35     6449.54     79.05 o 
   2  -5   4     2793.30     2935.95     41.43 o 
   3  -5   4    19408.74    18531.78    395.69 o 
   4  -5   4       50.94       67.57      9.48 o 
   5  -5   4       27.13       23.87      6.12 o 
   6  -5   4     1085.60     1103.82     24.90 o 
   7  -5   4     2528.83     2680.08     55.71 o 
   8  -5   4      312.96      368.66     15.48 o 
   9  -5   4       11.61       11.16      9.36 o 
  10  -5   4      284.46      293.67     13.40 o 
  11  -5   4        7.90       14.55      8.64 o 
  12  -5   4      155.08       -2.66     17.38 o 
  13  -5   4       44.13       -1.99     25.90 o 
 -13  -4   4       13.30       46.99     31.55 o 
 -12  -4   4       40.86       42.86     23.87 o 
 -11  -4   4       46.52       85.87     11.82 o 
 -10  -4   4      169.19      200.02     14.83 o 
  -9  -4   4       63.85       45.70      9.30 o 
  -8  -4   4      831.48      899.84     32.29 o 
  -7  -4   4     3455.85     3727.45     71.97 o 
  -6  -4   4     2059.07     2187.80     42.28 o 
  -5  -4   4     3008.35     3075.29     45.86 o 
  -4  -4   4     1425.72     1722.87     27.57 o 
  -3  -4   4      442.73      309.92     13.71 o 
  -2  -4   4     8199.40     7489.41    185.57 o 
  -1  -4   4     6556.70     5534.97    116.29 o 
   0  -4   4     1588.74     1191.48     20.71 o 
   1  -4   4      686.92      543.53      9.31 o 
   2  -4   4     5477.42     5642.78     92.61 o 
   3  -4   4      156.78       83.27      5.95 o 
   4  -4   4     3513.41     3444.07     54.45 o 
   5  -4   4      547.91      441.39     15.45 o 
   6  -4   4       12.05       17.38      7.54 o 
   7  -4   4      128.18      124.32     13.59 o 
   8  -4   4       26.57       63.43     10.29 o 
   9  -4   4      244.19      263.38     15.72 o 
  10  -4   4        8.88       19.79      4.82 o 
  11  -4   4        2.63       -9.86     17.61 o 
  12  -4   4       61.68       -6.64     27.90 o 
  13  -4   4       12.73       -1.99     26.57 o 
 -13  -3   4        9.09       17.27     42.51 o 
 -12  -3   4      185.52      203.37     16.40 o 
 -11  -3   4        2.66        8.42      7.70 o 
 -10  -3   4      580.13      648.38     25.90 o 
  -9  -3   4     1466.40     1528.86     45.98 o 
  -8  -3   4      313.75      250.18     19.86 o 
  -7  -3   4        3.52        6.80      9.30 o 
  -6  -3   4     1189.34     1318.81     30.89 o 
  -5  -3   4     3034.41     2930.31     58.09 o 
  -4  -3   4    10770.99    11202.56    175.51 o 
  -3  -3   4      570.46      332.37      6.71 o 
  -2  -3   4      200.16      162.78     19.11 o 
  -1  -3   4     6429.30     7344.55    104.13 o 
   0  -3   4      111.11      244.94      5.85 o 
   1  -3   4     3954.78     3193.88     50.52 o 
   2  -3   4     1537.73     1734.23     20.77 o 
   3  -3   4     2725.34     3040.38     55.20 o 
   4  -3   4      100.75       71.63      7.00 o 
   5  -3   4     1267.71     1201.74     25.68 o 
   6  -3   4       56.27       53.13      9.39 o 
   7  -3   4      246.16      244.00     10.93 o 
   8  -3   4      391.53      394.35     20.40 o 
   9  -3   4       12.59       26.12     20.40 o 
  10  -3   4      106.09      111.59     38.52 o 
  11  -3   4        0.50      -35.87     35.87 o 
  12  -3   4        1.41        0.00     21.25 o 
  13  -3   4       76.16       -0.66     25.90 o 
 -14  -2   4       38.16       91.66     67.09 o 
 -13  -2   4       48.11       45.48     10.01 o 
 -12  -2   4      285.74      306.95     38.52 o 
 -11  -2   4        0.37        1.75     11.62 o 
 -10  -2   4      176.58      150.76     18.91 o 
  -9  -2   4      324.34      325.72     17.19 o 
  -8  -2   4      937.17      939.29     26.95 o 
  -7  -2   4       13.31       20.54     18.27 o 
  -6  -2   4     1746.19     1873.04     64.10 o 
  -5  -2   4     1645.40     1301.12     29.04 o 
  -4  -2   4        9.88        0.51      3.65 o 
  -3  -2   4     6438.61     7700.34    128.48 o 
  -2  -2   4     3222.80     4385.28     91.56 o 
  -1  -2   4       83.30       35.97      7.31 o 
   0  -2   4      415.45      564.77      6.90 o 
   1  -2   4    12214.32    10646.36    131.73 o 
   2  -2   4     1122.65     1255.04     14.98 o 
   3  -2   4     1098.70     1030.23     20.90 o 
   4  -2   4     1097.05     1097.40     27.99 o 
   5  -2   4     2427.79     2168.05     35.46 o 
   6  -2   4     1251.56     1111.28     64.76 o 
   7  -2   4      457.04      461.63     40.52 o 
   8  -2   4     1106.26     1155.06     70.41 o 
   9  -2   4       75.48      110.26     33.87 o 
  10  -2   4       44.36       49.82     31.88 o 
  11  -2   4       66.19        0.00     19.26 o 
  12  -2   4      130.86        1.33     25.90 o 
 -14  -1   4       37.61       74.39     36.53 o 
 -13  -1   4       16.15       16.07     21.92 o 
 -12  -1   4       12.98        8.19     22.58 o 
 -11  -1   4       56.97       55.63     10.69 o 
 -10  -1   4      816.73      864.70     36.86 o 
  -9  -1   4     1686.71     1573.11     50.15 o 
  -8  -1   4      511.36      532.14     16.42 o 
  -7  -1   4     3225.64     3131.31     57.90 o 
  -6  -1   4     1941.38     1749.60     27.74 o 
  -5  -1   4     1447.16     1756.62     55.79 o 
  -4  -1   4     1330.60     1130.39     17.36 o 
  -3  -1   4    11094.55    13363.44    232.23 o 
  -2  -1   4     4111.89     2074.71    151.77 o 
  -1  -1   4    10223.96     8127.05    206.60 o 
   0  -1   4     9806.55    10050.23    323.80 o 
   1  -1   4     2100.50     2655.60     81.70 o 
   2  -1   4      131.95       68.30      4.16 o 
   3  -1   4     3536.26     2967.34    110.26 o 
   4  -1   4     1709.81     1692.41     81.70 o 
   5  -1   4     1702.16     1556.91     63.10 o 
   6  -1   4      394.48      341.40     55.79 o 
   7  -1   4      842.11      901.33     58.45 o 
   8  -1   4        8.88        7.31     32.55 o 
   9  -1   4      645.45     1038.82     81.03 o 
  10  -1   4      425.82      542.66     69.08 o 
  11  -1   4       80.13       -1.33     23.25 o 
  12  -1   4       22.79       -0.66     24.58 o 
 -14   0   4        0.36        2.84      9.23 o 
 -13   0   4       63.57       12.92     34.54 o 
 -12   0   4       48.94       23.34     35.20 o 
 -11   0   4     1491.64     1666.80     43.30 o 
 -10   0   4      633.95      757.41     23.59 o 
  -9   0   4      244.29      215.25     17.83 o 
  -8   0   4       35.36       47.47      9.83 o 
  -7   0   4      186.88      173.52     11.96 o 
  -6   0   4      157.93      140.94      9.15 o 
  -5   0   4    21607.39    22950.29    514.52 o 
  -4   0   4     3701.72     2872.41     46.05 o 
  -3   0   4       13.05       21.59      2.55 o 
  -2   0   4     9614.24     7228.93    521.40 o 
  -1   0   4    66455.14    73174.56   9228.89 o 
   0   0   4    32972.11    37311.31   1311.15 o 
   1   0   4      458.62      482.88     19.26 o 
   2   0   4     2752.39     2360.60     44.50 o 
   3   0   4      118.16      106.94      5.57 o 
   4   0   4      596.67      683.47     37.20 o 
   5   0   4     1385.88     1400.15     61.11 o 
   6   0   4       13.25       16.61     29.89 o 
   7   0   4     1098.95     1299.19     77.05 o 
   8   0   4      102.57      144.80     37.86 o 
   9   0   4      142.85      152.77     43.17 o 
  10   0   4        1.61      -37.20     37.20 o 
  11   0   4       17.40        1.33     23.91 o 
  12   0   4        6.53       -1.33     26.57 o 
 -14   1   4       12.68        0.54      7.12 o 
 -13   1   4      139.23      151.06     14.51 o 
 -12   1   4      136.99      151.76     14.89 o 
 -11   1   4       37.00       49.48     15.95 o 
 -10   1   4      129.99      109.28     16.89 o 
  -9   1   4     4184.72     4397.40    195.61 o 
  -8   1   4      103.84       81.81     14.94 o 
  -7   1   4     2858.10     2706.32     55.18 o 
  -6   1   4      368.06      290.50     11.97 o 
  -5   1   4     2225.17     2169.83     51.14 o 
  -4   1   4      619.74      825.34     15.95 o 
  -3   1   4     6879.96     5471.42     86.16 o 
  -2   1   4     1789.25     1713.98     30.22 o 
  -1   1   4    37707.71    40042.60    998.53 o 
   0   1   4       38.11       39.09      5.39 o 
   1   1   4     1756.94     1815.28     49.82 o 
   2   1   4      716.13      905.32     35.20 o 
   3   1   4      369.52      354.02     26.57 o 
   4   1   4        4.75       15.28      9.86 o 
   5   1   4       77.36      176.68     28.56 o 
   6   1   4      233.90      308.19     39.85 o 
   7   1   4      389.38      384.58     49.15 o 
   8   1   4       32.40       53.80     31.88 o 
   9   1   4       29.44       89.41     34.26 o 
  10   1   4      120.50        0.33     14.09 o 
  11   1   4        9.45       -7.41     21.81 o 
 -15   2   4      203.73      253.38     39.44 o 
 -14   2   4        0.39        4.26     15.01 o 
 -13   2   4      296.73      334.98     34.28 o 
 -12   2   4       24.95       23.60     20.26 o 
 -11   2   4      856.57      922.28     41.26 o 
 -10   2   4      265.57      331.60     24.41 o 
  -9   2   4      906.76     1076.62     35.91 o 
  -8   2   4       27.48       45.64     13.95 o 
  -7   2   4      925.95      986.68     43.84 o 
  -6   2   4     1046.59      907.58     27.15 o 
  -5   2   4     1841.19     1579.54     30.43 o 
  -4   2   4      400.06      311.21     12.65 o 
  -3   2   4      325.38      474.59     14.58 o 
  -2   2   4     8349.22     6694.88    122.05 o 
  -1   2   4     5332.94     4644.08     85.20 o 
   0   2   4     4762.83     5340.16     95.33 o 
   1   2   4      546.81      440.19     19.39 o 
   2   2   4     3153.46     3010.86     90.33 o 
   3   2   4       87.38       92.99     32.55 o 
   4   2   4      195.44      160.74     25.90 o 
   5   2   4      564.26      569.70     42.18 o 
   6   2   4      360.93      404.21     41.62 o 
   7   2   4       70.08       89.53     29.27 o 
   8   2   4      772.06     1066.39     79.37 o 
   9   2   4      118.39       98.02     77.38 o 
  10   2   4       23.00       -6.41     20.39 o 
  11   2   4       25.59       -4.84     21.34 o 
 -15   3   4        4.30       16.85     36.86 o 
 -14   3   4       12.26       26.46     19.96 o 
 -13   3   4       53.86       37.71     19.02 o 
 -12   3   4      119.79      138.16     33.87 o 
 -11   3   4       70.48       96.97     27.23 o 
  -9   3   4       97.77       62.87     13.13 o 
  -8   3   4     1113.12     1133.77     34.52 o 
  -7   3   4      489.98      466.75     24.08 o 
  -6   3   4     2536.39     2267.79     70.74 o 
  -5   3   4      449.51      471.83     19.89 o 
  -4   3   4      106.74      117.84     15.28 o 
  -3   3   4     2952.35     2294.00     42.67 o 
  -2   3   4      879.32      837.38     21.14 o 
  -1   3   4      209.17      189.09     11.50 o 
   0   3   4     5815.47     5622.76    107.08 o 
   1   3   4     1194.17     1064.83     34.26 o 
   2   3   4     2320.98     2288.20    104.95 o 
   3   3   4     1017.87     1258.01     57.12 o 
   4   3   4     1423.88     1371.19    278.64 o 
   5   3   4      502.96      411.03    225.83 o 
   6   3   4     1333.51     1434.83     74.46 o 
   7   3   4      159.44      202.44     39.56 o 
   8   3   4       30.80       36.15     28.46 o 
   9   3   4       34.93       -1.18     26.93 o 
  10   3   4       65.02        4.24     25.75 o 
 -14   4   4       43.59       56.37     58.45 o 
 -13   4   4       10.90       21.53     17.61 o 
 -12   4   4        0.05       -9.30     19.26 o 
 -11   4   4        1.13       -3.99     14.61 o 
 -10   4   4     1040.96     1162.34     43.40 o 
  -9   4   4       15.81       28.51     15.28 o 
  -8   4   4      751.22      878.39     47.82 o 
  -7   4   4      226.76      212.15     15.89 o 
  -6   4   4      709.81      757.81     34.21 o 
  -5   4   4       24.60       20.86      7.47 o 
  -4   4   4    10766.20     9301.63    185.15 o 
  -3   4   4      785.98      596.14     30.74 o 
  -2   4   4    10462.55     9427.42    191.85 o 
  -1   4   4     6266.62     5925.79    118.36 o 
   0   4   4      355.75      389.78     19.02 o 
   1   4   4      920.88      959.07     30.74 o 
   2   4   4     5038.60     4845.41    154.76 o 
   3   4   4       11.96       32.55     18.60 o 
   4   4   4     1968.25     1995.63     42.00 o 
   5   4   4      572.64      512.87     26.57 o 
   6   4   4      212.85      224.91     39.23 o 
   7   4   4        7.12       24.17     20.60 o 
   8   4   4       45.81       -0.66     18.09 o 
   9   4   4        4.93        3.95     19.02 o 
 -14   5   4        4.54        4.65     21.92 o 
 -13   5   4       21.82       35.42     19.71 o 
 -12   5   4      385.25      541.33     56.46 o 
 -11   5   4       47.01       57.79     24.58 o 
 -10   5   4      543.08      566.68     32.79 o 
  -9   5   4      246.49      272.83     22.88 o 
  -8   5   4       79.08       45.35     30.22 o 
  -7   5   4      285.58      339.95     26.57 o 
  -6   5   4     6012.28     5750.38    187.97 o 
  -5   5   4     1868.40     1781.70     98.64 o 
  -4   5   4     1241.68     1058.01     30.63 o 
  -3   5   4      903.59      894.52     28.39 o 
  -2   5   4     2755.03     2584.25     58.93 o 
  -1   5   4      338.96      324.47     18.79 o 
   0   5   4     2403.50     2300.88     65.50 o 
   1   5   4      215.26      167.45     17.83 o 
   2   5   4      231.68      322.14     35.20 o 
   3   5   4       53.96      131.51     50.48 o 
   4   5   4     1377.53     1384.95     44.32 o 
   5   5   4      700.51      763.50     34.21 o 
   6   5   4       26.94       56.99     23.43 o 
   7   5   4       73.28       47.17     59.45 o 
   8   5   4       14.11        0.72     15.95 o 
   9   5   4       11.83       -1.04     18.04 o 
 -15   6   4       16.11        8.63     26.57 o 
 -13   6   4       52.17       76.38     36.53 o 
 -12   6   4       81.30      100.96     35.20 o 
 -11   6   4        2.70        6.64     17.27 o 
 -10   6   4      214.13      230.86     25.44 o 
  -9   6   4       31.41       39.40     18.27 o 
  -8   6   4     2321.02     2683.60    200.59 o 
  -7   6   4      179.57      146.10     17.02 o 
  -6   6   4       14.51       53.32     12.28 o 
  -5   6   4       73.49       99.95     18.06 o 
  -4   6   4     3348.29     3476.42    148.12 o 
  -3   6   4      397.11      374.26     27.56 o 
  -2   6   4       31.80       27.64     18.55 o 
  -1   6   4     1365.47     1497.60     46.26 o 
   0   6   4       12.56       18.78     11.71 o 
   1   6   4       92.28       54.04     15.22 o 
   2   6   4        8.30       28.38     14.27 o 
   3   6   4        1.85        7.31     18.60 o 
   4   6   4       16.47       12.12      6.93 o 
   5   6   4      218.08      219.32     19.32 o 
   6   6   4       26.71       18.68     11.29 o 
   7   6   4      219.76        0.66     15.97 o 
   8   6   4       14.20        1.02     17.61 o 
 -12   7   4      127.82      136.91     27.71 o 
 -11   7   4       85.56       55.58     23.70 o 
 -10   7   4       34.17       38.83     17.21 o 
  -9   7   4      674.76      763.18     39.81 o 
  -8   7   4      107.02      123.42     24.57 o 
  -7   7   4      235.78      223.78     27.90 o 
  -6   7   4      215.54      190.71     24.32 o 
  -5   7   4     3055.15     3032.06    167.71 o 
  -4   7   4      150.26      163.33     23.43 o 
  -3   7   4     1796.26     1698.00     61.62 o 
  -2   7   4      154.93      156.61     19.49 o 
  -1   7   4       25.64       38.89     19.59 o 
   0   7   4      465.19      463.47     32.05 o 
   1   7   4     1918.87     2134.02    161.74 o 
   2   7   4       31.56       36.63     17.93 o 
   3   7   4      395.28      563.25     62.44 o 
   4   7   4       16.09       16.07     21.59 o 
   5   7   4        0.26       -4.55      9.79 o 
   6   7   4       10.78        7.08      3.95 o 
   7   7   4      141.47       -7.18     22.28 o 
 -15   8   4       89.62       -5.98     31.22 o 
 -14   8   4        1.14        0.66     22.58 o 
 -13   8   4      229.90      312.84    102.29 o 
 -12   8   4       74.99       57.77     23.73 o 
 -11   8   4       69.65      120.59     43.60 o 
 -10   8   4      112.82      161.96     26.28 o 
  -9   8   4      308.46      329.56     37.86 o 
  -8   8   4      282.21      344.93     48.49 o 
  -7   8   4     1661.22     1772.31    197.60 o 
  -6   8   4      158.80      170.70     21.65 o 
  -5   8   4      966.78      951.86     57.45 o 
  -4   8   4        3.09        0.13      8.21 o 
  -3   8   4      331.97      275.84     26.29 o 
  -2   8   4      308.29      334.28     29.33 o 
  -1   8   4     2203.54     2544.34    234.13 o 
   0   8   4        9.69       20.22     15.41 o 
   1   8   4      225.81      257.25     33.54 o 
   2   8   4        8.62       14.84     16.91 o 
   3   8   4       27.86       42.87     13.97 o 
   4   8   4        7.92        9.57     13.99 o 
   5   8   4      196.65      210.40    110.59 o 
   6   8   4       15.69       -8.63     33.87 o 
 -14   9   4        2.62        1.19     16.55 o 
 -13   9   4        6.51        0.97     15.13 o 
 -12   9   4      266.05      464.46     55.13 o 
 -11   9   4      282.15      348.63     38.44 o 
 -10   9   4       52.81       60.91     21.53 o 
  -9   9   4      396.61      529.26     57.79 o 
  -8   9   4       39.04       49.21     17.86 o 
  -7   9   4      107.74      137.81     23.13 o 
  -6   9   4       46.57       71.69     29.56 o 
  -5   9   4      201.23      253.50     42.84 o 
  -4   9   4      616.18      816.13     65.09 o 
  -3   9   4     1285.47     1564.16     74.78 o 
  -2   9   4       47.32       63.59     21.07 o 
  -1   9   4       40.40       51.33     20.71 o 
   0   9   4       61.75       86.75     24.56 o 
   1   9   4       67.33       92.01     28.85 o 
   2   9   4       47.92       19.18     25.90 o 
   3   9   4       51.04       26.03     21.26 o 
   4   9   4       25.03       30.39     13.62 o 
   5   9   4       12.88        9.81      9.01 o 
 -14  10   4       63.12        0.97     16.73 o 
 -13  10   4       24.06       -0.39     15.41 o 
 -12  10   4      246.82      280.49    207.90 o 
 -11  10   4      192.84      154.90    134.17 o 
 -10  10   4        1.06        0.19     23.58 o 
  -9  10   4       11.51       25.43     20.92 o 
  -8  10   4       85.77      102.61     31.55 o 
  -7  10   4      263.46      310.37     37.49 o 
  -6  10   4       46.73       70.29     21.84 o 
  -5  10   4        0.75       25.08     24.24 o 
  -4  10   4       82.36      106.83     25.31 o 
  -3  10   4        0.61       -4.30     14.32 o 
  -2  10   4       13.45       25.82     19.39 o 
  -1  10   4        4.59        6.42     28.56 o 
   0  10   4       48.36       56.82     25.21 o 
   1  10   4       32.92       11.93     18.98 o 
   2  10   4       90.73       77.94     41.54 o 
   3  10   4        0.72        7.57     12.93 o 
   4  10   4        0.59        8.63     16.04 o 
 -13  11   4       35.46       -3.13     18.98 o 
 -12  11   4        0.23        2.91     19.54 o 
 -11  11   4       18.43       -5.31     18.15 o 
 -10  11   4       43.26       14.85     18.81 o 
  -9  11   4       20.90       -3.19     26.57 o 
  -8  11   4      203.70      197.15     32.08 o 
  -7  11   4        0.17       18.86     23.34 o 
  -6  11   4       80.79      104.13     35.26 o 
  -5  11   4       20.65       45.08     27.85 o 
  -4  11   4       32.72       46.03     29.27 o 
  -3  11   4       54.49       54.41     42.03 o 
  -2  11   4      246.41      282.02     48.68 o 
  -1  11   4       60.57       28.84     41.85 o 
   0  11   4      170.66        2.73     22.34 o 
   1  11   4       10.54        6.13     33.62 o 
   2  11   4        0.74        2.13     10.75 o 
   3  11   4       14.42       21.68     27.99 o 
 -13  12   4       40.23        0.48     17.86 o 
 -12  12   4        6.83       -2.73     24.08 o 
 -11  12   4        2.08        5.15     24.32 o 
 -10  12   4      131.13        2.00     27.45 o 
  -9  12   4       24.58        8.43     24.05 o 
  -8  12   4       32.73       -8.86     22.94 o 
  -7  12   4        2.64      -15.51     26.05 o 
  -6  12   4      201.22      162.34    117.57 o 
  -5  12   4       26.33       19.08     27.46 o 
  -4  12   4      365.97      652.25     83.03 o 
  -3  12   4        1.65        1.05     15.73 o 
  -2  12   4       37.33       22.70     23.83 o 
  -1  12   4       10.07        1.42     16.08 o 
   0  12   4       20.93        1.70     21.12 o 
   1  12   4        5.81       -6.45     14.67 o 
 -11  13   4        2.22       -6.07     20.58 o 
 -10  13   4       43.12       -1.50     17.39 o 
  -9  13   4       23.46        1.26     16.43 o 
  -8  13   4       25.67        5.09     19.15 o 
  -7  13   4       14.29       -3.73     18.15 o 
  -6  13   4       46.14        0.66     35.20 o 
  -5  13   4        1.74        2.57     29.88 o 
  -4  13   4      142.10       11.73     23.00 o 
  -3  13   4       67.48       -1.46     18.55 o 
  -2  13   4       96.43       20.88     26.46 o 
  -1  13   4        2.17      -18.02     26.57 o 
 -10  14   4       30.93        6.94     21.53 o 
  -9  14   4       31.44        3.72     20.43 o 
  -8  14   4        0.88       12.81     27.61 o 
  -7  14   4        9.27       -3.46     19.28 o 
  -6  14   4        2.80      -10.57     31.21 o 
  -5  14   4        9.01        1.33     18.91 o 
  -4  14   4        2.39        6.38     22.28 o 
  -3  14   4       19.78        8.75     24.41 o 
   0 -16   5       30.04       45.35     24.62 o 
   1 -16   5        0.44        9.30     14.79 o 
   2 -16   5      106.55      156.72     26.65 o 
   3 -16   5       30.80       60.83     21.05 o 
   4 -16   5        2.47       -5.30     12.59 o 
   5 -16   5       47.24        5.31     14.25 o 
   6 -16   5       29.92       20.09     17.45 o 
   7 -16   5       15.02       15.03     19.42 o 
   8 -16   5       57.75       -2.63     16.50 o 
  -2 -15   5       55.27       75.89     19.81 o 
  -1 -15   5       63.65       70.30     21.40 o 
   0 -15   5      152.02      193.73     26.13 o 
   1 -15   5      111.70      177.09     28.91 o 
   2 -15   5        6.45       28.89     19.50 o 
   3 -15   5       19.57       28.90     16.99 o 
   4 -15   5      184.60      246.14     29.09 o 
   5 -15   5      167.74      178.43     64.56 o 
   6 -15   5      216.75      180.08     64.17 o 
   7 -15   5        4.48       -6.93     14.54 o 
   8 -15   5       30.71        3.00     14.56 o 
   9 -15   5       32.67       -2.62     12.98 o 
  10 -15   5        6.61       -0.46     14.31 o 
  -4 -14   5       42.40       58.21     23.34 o 
  -3 -14   5       61.14       53.95     18.37 o 
  -2 -14   5       66.26       72.40     20.23 o 
  -1 -14   5        0.26       32.92     17.71 o 
   0 -14   5        0.22        7.15     11.58 o 
   1 -14   5        2.27       -8.67     12.22 o 
   2 -14   5        7.35        5.02     11.32 o 
   3 -14   5        3.07      -15.63     15.63 o 
   4 -14   5       89.69      114.22     23.64 o 
   5 -14   5       71.09       33.70     17.65 o 
   6 -14   5      140.99      166.57     24.68 o 
   7 -14   5       30.97       78.78     20.77 o 
   8 -14   5      142.53      124.20     60.75 o 
   9 -14   5       21.01        0.93     11.42 o 
  10 -14   5        4.92       16.99     16.74 o 
  11 -14   5       42.83       30.27     21.38 o 
  -5 -13   5       15.67       59.71     77.38 o 
  -4 -13   5       82.22       90.46     26.36 o 
  -3 -13   5       62.97       86.66     17.65 o 
  -2 -13   5       19.65       28.51     16.07 o 
  -1 -13   5        3.60       15.69     11.62 o 
   0 -13   5        7.73        7.98     10.53 o 
   1 -13   5       57.20       77.08     22.24 o 
   2 -13   5       73.55       97.78     17.82 o 
   3 -13   5      460.60      472.35     28.98 o 
   4 -13   5      273.92      371.67     37.30 o 
   5 -13   5      257.34      290.91     29.70 o 
   6 -13   5       48.93       77.65     18.23 o 
   7 -13   5      451.60      474.04     32.70 o 
   8 -13   5      139.67      220.07     29.27 o 
   9 -13   5      125.28      115.61     38.19 o 
  10 -13   5      126.03      125.40     76.05 o 
  11 -13   5        6.47        9.01     15.06 o 
  -6 -12   5       28.70       45.75     18.61 o 
  -5 -12   5      175.92      227.79     28.38 o 
  -4 -12   5      228.60      322.94     58.12 o 
  -3 -12   5      170.70      208.85     23.42 o 
  -2 -12   5       18.29       12.05     10.25 o 
  -1 -12   5      816.07      918.42     51.55 o 
   0 -12   5     1749.52     1946.81     53.82 o 
   1 -12   5       20.32       15.81     16.10 o 
   2 -12   5      184.71      221.80     20.05 o 
   3 -12   5      456.79      485.09     34.16 o 
   4 -12   5      212.83      213.49     23.05 o 
   5 -12   5     1326.70     1451.24     46.31 o 
   6 -12   5      514.95      616.05     32.32 o 
   7 -12   5       81.95       79.25     17.49 o 
   8 -12   5       56.03       50.94     18.31 o 
   9 -12   5       28.48       48.12     17.20 o 
  10 -12   5        3.39       -3.35     13.86 o 
  11 -12   5      113.21       57.24     41.05 o 
  12 -12   5       47.50       41.85     39.85 o 
  -8 -11   5        4.41       18.47     33.00 o 
  -7 -11   5        2.55       -0.07     11.90 o 
  -6 -11   5      142.95      163.73     23.82 o 
  -5 -11   5      343.89      432.27     88.67 o 
  -4 -11   5      171.76      230.05     33.54 o 
  -3 -11   5      612.30      689.58     43.96 o 
  -2 -11   5      260.59      260.98     18.83 o 
  -1 -11   5        4.17       -0.30      8.22 o 
   0 -11   5      107.24      127.42     16.88 o 
   1 -11   5     2165.98     2084.40     68.08 o 
   2 -11   5     1271.42     1124.68     71.97 o 
   3 -11   5      785.43      774.97     32.51 o 
   4 -11   5      180.79      201.42     17.89 o 
   5 -11   5        1.02        2.22      9.04 o 
   6 -11   5      252.68      275.36     26.84 o 
   7 -11   5      204.95      153.44     19.35 o 
   8 -11   5      564.46      559.68     30.98 o 
   9 -11   5      514.43      696.36     41.27 o 
  10 -11   5        1.34      -20.59     20.59 o 
  11 -11   5       59.36       40.67     27.56 o 
  12 -11   5        7.60       18.60     28.56 o 
  -9 -10   5        6.93       18.26     18.77 o 
  -8 -10   5      106.03      101.39     20.69 o 
  -7 -10   5      569.17      671.69     51.14 o 
  -6 -10   5      147.99      133.13     26.24 o 
  -5 -10   5      104.09      126.37     19.15 o 
  -4 -10   5       19.84       33.16     19.26 o 
  -3 -10   5      164.18      164.66     19.27 o 
  -2 -10   5      239.34      260.36     26.93 o 
  -1 -10   5      538.15      503.84     22.68 o 
   0 -10   5       16.58       22.81      8.71 o 
   1 -10   5      865.20      895.68     35.31 o 
   2 -10   5      260.81      222.95     15.71 o 
   3 -10   5       64.70       72.57     15.31 o 
   4 -10   5       22.63       44.93     10.78 o 
   5 -10   5       36.28       56.10     12.01 o 
   6 -10   5      959.04      931.73     50.13 o 
   7 -10   5      208.00      313.16     21.66 o 
   8 -10   5      143.87      135.08     17.69 o 
   9 -10   5      219.31      210.55     30.55 o 
  10 -10   5        9.20       10.63     15.28 o 
  11 -10   5      110.57       86.58     72.73 o 
  12 -10   5       59.95       28.55     17.60 o 
  -9  -9   5        1.11        5.29     18.20 o 
  -8  -9   5        4.79       28.05     14.01 o 
  -7  -9   5        0.02        3.24     12.98 o 
  -6  -9   5        6.71       -3.80     15.95 o 
  -5  -9   5        5.36       20.04     24.24 o 
  -4  -9   5      134.75      129.31     16.63 o 
  -3  -9   5        2.90       -4.82      9.90 o 
  -2  -9   5     1153.46     1174.73     35.95 o 
  -1  -9   5       19.28       21.24      8.74 o 
   0  -9   5      765.15      698.19     21.24 o 
   1  -9   5      183.80      221.88     14.44 o 
   2  -9   5      647.16      590.71     22.49 o 
   3  -9   5      333.23      288.97     19.93 o 
   4  -9   5     2680.33     2691.79     53.81 o 
   5  -9   5     1555.31     1501.88     41.18 o 
   6  -9   5      798.75      829.78     36.04 o 
   7  -9   5       34.97       51.40     14.36 o 
   8  -9   5      356.84      457.41     28.84 o 
   9  -9   5      412.18      457.64     35.87 o 
  10  -9   5      463.83      607.39     45.28 o 
  11  -9   5       51.87       66.22     29.32 o 
  12  -9   5       41.29       29.90     29.56 o 
  13  -9   5        0.35       11.96     11.29 o 
 -10  -8   5       35.32       74.50     40.52 o 
  -9  -8   5       25.91       34.46     17.57 o 
  -8  -8   5        5.22        9.26      9.50 o 
  -7  -8   5      182.74      182.63     16.01 o 
  -6  -8   5     1243.33     1460.01    127.20 o 
  -5  -8   5       29.36       23.68     10.77 o 
  -4  -8   5     3325.34     3511.87    130.52 o 
  -3  -8   5      776.64      798.76     35.16 o 
  -2  -8   5      311.23      350.45     20.92 o 
  -1  -8   5      783.99      749.62     19.00 o 
   0  -8   5     6055.42     5740.69    104.90 o 
   1  -8   5     1960.92     2012.45     54.77 o 
   2  -8   5    10277.35     9861.37    170.50 o 
   3  -8   5     3000.95     2888.00     55.46 o 
   4  -8   5      140.14      165.94     15.37 o 
   5  -8   5       69.70       82.98     10.60 o 
   6  -8   5     2921.63     3316.25     70.39 o 
   7  -8   5      243.42      202.95     18.78 o 
   8  -8   5     1583.31     1951.74     57.05 o 
   9  -8   5       16.32       22.45     15.95 o 
  10  -8   5      292.23      313.18     23.64 o 
  11  -8   5        0.96       -0.63     12.29 o 
  12  -8   5       80.01       92.93     50.15 o 
  13  -8   5        0.85       -8.67      8.67 o 
 -11  -7   5       11.56        2.16     13.38 o 
 -10  -7   5       29.93       37.96     18.55 o 
  -9  -7   5        0.06      -13.60     13.60 o 
  -8  -7   5     1052.99     1187.20     58.18 o 
  -7  -7   5      377.00      405.46     19.74 o 
  -6  -7   5     1581.55     1654.28     40.89 o 
  -5  -7   5      747.79      865.42     26.79 o 
  -4  -7   5        6.26        5.63      8.03 o 
  -3  -7   5      135.41      120.16      8.99 o 
  -2  -7   5     5569.04     4882.55     66.83 o 
  -1  -7   5      691.23      707.89     18.07 o 
   0  -7   5      998.24      935.46     21.06 o 
   1  -7   5     1877.84     1801.98     33.35 o 
   2  -7   5     2032.83     1859.80     35.07 o 
   3  -7   5      311.39      379.14     13.59 o 
   4  -7   5     4507.96     4058.33     67.97 o 
   5  -7   5      590.36      573.65     19.19 o 
   6  -7   5     1230.22     1305.88     40.07 o 
   7  -7   5       98.67       77.10     11.11 o 
   8  -7   5      562.59      554.62     31.22 o 
   9  -7   5       19.11       25.08     13.97 o 
  10  -7   5      347.50      396.57     20.44 o 
  11  -7   5       21.39       30.13     14.61 o 
  12  -7   5       45.98       34.82     23.24 o 
  13  -7   5        0.91        2.69     19.02 o 
 -12  -6   5       46.61       70.74     55.79 o 
 -11  -6   5        0.07       12.21     15.22 o 
 -10  -6   5      496.09      548.14     29.86 o 
  -9  -6   5       14.66        7.25      9.40 o 
  -8  -6   5      120.37       95.96     12.19 o 
  -7  -6   5      134.74      159.91     13.04 o 
  -6  -6   5     1530.01     1497.91     28.38 o 
  -5  -6   5       94.20      100.01     10.89 o 
  -4  -6   5     1123.83     1114.79     26.62 o 
  -3  -6   5       68.32      120.50      7.29 o 
  -2  -6   5      246.60      339.10     11.04 o 
  -1  -6   5     1937.09     1960.13     25.89 o 
   0  -6   5     3487.29     3106.62     42.93 o 
   1  -6   5      615.04      430.54     12.51 o 
   2  -6   5     6328.84     6066.07     91.00 o 
   3  -6   5      680.73      641.74     17.59 o 
   4  -6   5     1882.84     1776.25     39.18 o 
   5  -6   5     1100.72     1027.65     26.53 o 
   6  -6   5        9.79        7.31      5.87 o 
   7  -6   5      159.67      162.12     27.23 o 
   8  -6   5       64.50       70.54     10.53 o 
   9  -6   5      791.63      855.68     43.01 o 
  10  -6   5      357.07      305.75     18.58 o 
  11  -6   5        5.90        5.07      5.06 o 
  12  -6   5       19.68        4.06      6.79 o 
  13  -6   5       34.75       -3.22     23.74 o 
 -12  -5   5       58.51       54.25     47.23 o 
 -11  -5   5        9.10       18.41     11.00 o 
 -10  -5   5        0.48       -1.80     11.23 o 
  -9  -5   5        7.15       -2.87     11.85 o 
  -8  -5   5      165.93      187.42     13.58 o 
  -7  -5   5       36.56       24.97      8.30 o 
  -6  -5   5      145.97      160.08      9.12 o 
  -5  -5   5     1336.61     1364.11     23.87 o 
  -4  -5   5      172.26       99.68     15.82 o 
  -3  -5   5     7684.86     7546.83    119.26 o 
  -2  -5   5      319.02      280.96     11.03 o 
  -1  -5   5     1944.45     1727.74     25.89 o 
   0  -5   5      712.60      681.44     10.24 o 
   1  -5   5     6196.61     4907.54     60.84 o 
   2  -5   5      527.79      589.40     11.28 o 
   3  -5   5      762.29      718.01     23.78 o 
   4  -5   5        0.85        7.74      5.44 o 
   5  -5   5     1998.69     1959.39     44.30 o 
   6  -5   5      262.66      210.57     15.90 o 
   7  -5   5     1854.90     1820.91     43.75 o 
   8  -5   5       44.23       24.02     13.49 o 
   9  -5   5      640.68      607.04     34.45 o 
  10  -5   5      136.95      130.34     12.02 o 
  11  -5   5      236.84      261.14     26.75 o 
  12  -5   5       26.68        2.66     43.17 o 
 -13  -4   5       41.51       30.74     24.58 o 
 -12  -4   5        8.58        1.58      6.62 o 
 -11  -4   5       19.84       20.94     19.03 o 
 -10  -4   5       15.53        3.33      8.42 o 
  -9  -4   5        8.45       22.37     11.79 o 
  -8  -4   5        1.19       -7.31      7.51 o 
  -7  -4   5     4017.23     3931.82     70.54 o 
  -6  -4   5       72.14       53.75      8.05 o 
  -5  -4   5      223.19      293.37      9.73 o 
  -4  -4   5       93.48       52.95      7.14 o 
  -3  -4   5    27843.66    31451.88    624.29 o 
  -2  -4   5     1005.63     1028.28     16.44 o 
  -1  -4   5     9460.90     9490.11    239.77 o 
   0  -4   5      323.71      323.89      5.63 o 
   1  -4   5      916.67     1083.94     13.71 o 
   2  -4   5      498.27      302.33      8.12 o 
   3  -4   5    27803.42    29371.01    501.12 o 
   4  -4   5       10.87        6.04      5.46 o 
   5  -4   5     2603.48     2231.34     37.07 o 
   6  -4   5       21.14       23.70      5.23 o 
   7  -4   5      377.45      463.75     18.05 o 
   8  -4   5       11.89        9.85      6.33 o 
   9  -4   5       30.15       45.85      4.52 o 
  10  -4   5        9.41       10.63     23.91 o 
  11  -4   5      245.14       -5.31     25.90 o 
  12  -4   5       84.47       -2.66     25.90 o 
 -13  -3   5       12.32       13.86     18.60 o 
 -12  -3   5        0.28       -0.86      7.62 o 
 -11  -3   5      384.94      463.28     23.73 o 
 -10  -3   5        0.16        1.80      8.68 o 
  -9  -3   5     1297.77     1226.02     49.15 o 
  -8  -3   5       75.51       67.54     15.61 o 
  -7  -3   5     1465.74     1466.06     40.54 o 
  -6  -3   5      543.34      462.45     20.26 o 
  -5  -3   5    10448.04    10409.14    349.04 o 
  -4  -3   5     1287.89     1270.29     48.16 o 
  -3  -3   5     1349.61     1464.15     30.61 o 
  -2  -3   5      267.22      265.61      7.88 o 
  -1  -3   5     7657.20     6352.45    159.42 o 
   0  -3   5     3166.99     4033.42     43.10 o 
   1  -3   5     9873.37     9742.75    142.33 o 
   2  -3   5      923.32     1056.46     14.74 o 
   3  -3   5     1201.59     1324.52     18.71 o 
   4  -3   5       27.70       26.56      4.65 o 
   5  -3   5     2948.51     2839.92     50.49 o 
   6  -3   5        4.13       14.28      5.56 o 
   7  -3   5     1004.02     1140.65     43.01 o 
   8  -3   5       12.34        7.97     17.93 o 
   9  -3   5       15.17       19.93     23.91 o 
  10  -3   5        6.98       -5.31     38.52 o 
  11  -3   5        2.97        0.66     20.59 o 
  12  -3   5        9.73       -2.66     26.57 o 
 -14  -2   5       11.55       35.87     29.89 o 
 -13  -2   5      175.95      212.41     19.17 o 
 -12  -2   5        2.59       13.95     14.28 o 
 -11  -2   5       30.55       27.90     10.25 o 
 -10  -2   5      113.69      118.27     18.04 o 
  -9  -2   5     2228.23     2428.17     64.55 o 
  -8  -2   5      283.51      248.42     18.67 o 
  -7  -2   5     2383.08     2084.54     68.75 o 
  -6  -2   5      262.03      267.11     11.49 o 
  -5  -2   5     1111.29     1183.60     30.06 o 
  -4  -2   5     1035.75     1264.92     18.54 o 
  -3  -2   5     5204.75     4185.31    145.13 o 
  -2  -2   5     6883.07     6078.85    148.78 o 
  -1  -2   5     2781.18     3153.81     31.69 o 
   0  -2   5      992.71     1192.52     34.82 o 
   1  -2   5     3359.86     3834.94     53.27 o 
   2  -2   5      297.67      406.92      8.48 o 
   3  -2   5     1062.77      868.37     26.87 o 
   4  -2   5       40.61       42.67      4.39 o 
   5  -2   5      117.90      110.26     19.93 o 
   6  -2   5     2830.87     2883.33    104.95 o 
   7  -2   5       55.44       63.76     25.24 o 
   8  -2   5      240.17      215.20     40.52 o 
   9  -2   5       27.64       38.52     49.82 o 
  10  -2   5       96.83      127.53     43.17 o 
  11  -2   5       12.27       -0.66     22.58 o 
  12  -2   5      139.59        2.66     48.49 o 
 -14  -1   5        1.40        4.50     13.62 o 
 -13  -1   5       14.84       12.53     17.60 o 
 -12  -1   5      198.39      232.63     18.53 o 
 -11  -1   5      590.36      663.18     50.15 o 
 -10  -1   5      824.54      878.18     38.20 o 
  -9  -1   5      359.60      357.59     15.44 o 
  -8  -1   5       57.21       55.23     10.78 o 
  -7  -1   5      729.16      531.86     14.29 o 
  -6  -1   5      537.41      456.98     15.58 o 
  -5  -1   5      206.40      252.28      9.65 o 
  -4  -1   5      290.18      217.64      5.64 o 
  -3  -1   5      274.47       82.37      2.82 o 
  -2  -1   5     6932.54     9060.79    138.18 o 
  -1  -1   5    25798.05    31031.00    711.56 o 
   0  -1   5     7194.46     7681.75    128.95 o 
   1  -1   5      791.22      650.11     13.80 o 
   2  -1   5    13327.34    13630.04    267.68 o 
   3  -1   5      930.11     1024.20     32.88 o 
   4  -1   5     6368.62     6542.14    117.97 o 
   5  -1   5     1672.37     1732.26     72.40 o 
   6  -1   5       20.44       25.24     19.26 o 
   7  -1   5       47.01       97.64     29.23 o 
   8  -1   5     1122.50     1449.31     89.00 o 
   9  -1   5      107.88      152.77     44.50 o 
  10  -1   5      240.95      373.95     65.09 o 
  11  -1   5        8.07       -4.65     27.23 o 
 -14   0   5       48.66       25.28     40.18 o 
 -13   0   5       13.42       -3.76      7.72 o 
 -12   0   5       93.72      158.67     14.77 o 
 -11   0   5       21.57       10.89      9.68 o 
 -10   0   5       74.23      107.66     15.98 o 
  -9   0   5      605.81      710.97     26.98 o 
  -8   0   5     1217.84     1214.00     36.86 o 
  -7   0   5      358.93      358.48     21.92 o 
  -6   0   5     1750.70     1386.40     34.54 o 
  -5   0   5      411.95      320.68     11.36 o 
  -4   0   5     4887.52     5077.22     82.56 o 
  -3   0   5      313.02      366.32     18.60 o 
  -2   0   5     1016.27      982.55     78.04 o 
  -1   0   5      686.09      851.25     24.91 o 
   0   0   5    24266.64    24367.19    762.51 o 
   1   0   5      224.25      175.35     13.95 o 
   2   0   5     6660.96     6719.23    147.12 o 
   3   0   5      867.70      784.43     18.97 o 
   4   0   5     1035.71     1073.15     39.85 o 
   5   0   5     1893.17     2167.32     89.00 o 
   6   0   5     2560.12     3030.79    122.21 o 
   7   0   5       38.93       79.71     31.22 o 
   8   0   5       28.06       85.02     60.44 o 
   9   0   5       16.49       19.26     29.23 o 
  10   0   5       49.66       -3.32     44.50 o 
  11   0   5       59.32        4.67     20.90 o 
 -15   1   5       21.11      -10.05     14.25 o 
 -14   1   5       51.86       57.43     29.05 o 
 -13   1   5        3.79       10.78     14.32 o 
 -12   1   5       53.48       66.84     18.08 o 
 -11   1   5       29.04       68.67     15.95 o 
 -10   1   5     1740.97     2003.51     87.68 o 
  -9   1   5     1556.71     1601.84    109.93 o 
  -8   1   5     2023.42     1837.55     70.07 o 
  -7   1   5     1034.36     1245.49     30.89 o 
  -6   1   5      577.60      665.27     20.89 o 
  -5   1   5      964.17      666.07     17.60 o 
  -4   1   5     5811.21     5547.41     92.22 o 
  -3   1   5      134.56      219.19      9.05 o 
  -2   1   5     7304.22     6006.20    218.19 o 
  -1   1   5     6456.30     6029.49    117.57 o 
   0   1   5     5154.80     5298.58     92.74 o 
   1   1   5     2110.26     2152.70     83.03 o 
   2   1   5     7192.72     7368.74    246.42 o 
   3   1   5      968.77      964.12     18.27 o 
   4   1   5     3026.55     3295.95     86.14 o 
   5   1   5      679.66      776.19     38.48 o 
   6   1   5      464.44      554.42     44.93 o 
   7   1   5      554.15      671.13     74.39 o 
   8   1   5      427.44      484.73     45.02 o 
   9   1   5       70.11       49.98     62.77 o 
  10   1   5       25.38        3.24     19.02 o 
  11   1   5       33.41        2.98     35.40 o 
 -15   2   5       12.22       -3.68     19.93 o 
 -14   2   5       48.15      101.04     30.76 o 
 -13   2   5        1.58       -2.66     13.28 o 
 -12   2   5      396.93      449.65     32.17 o 
 -11   2   5      214.30      257.21     25.24 o 
 -10   2   5      755.78      856.82     34.28 o 
  -9   2   5        0.44       14.78      9.15 o 
  -8   2   5      867.95      918.10     38.19 o 
  -7   2   5      657.10      812.49     28.35 o 
  -6   2   5     3755.22     3765.38     71.57 o 
  -5   2   5     2861.75     2736.03     50.20 o 
  -4   2   5     2418.86     2746.98     52.26 o 
  -3   2   5        1.59        5.56      7.64 o 
  -2   2   5     2294.35     2308.20     75.06 o 
  -1   2   5     2367.49     2150.64     40.62 o 
   0   2   5     9089.35     9417.96    184.32 o 
   1   2   5      880.11      977.05     38.52 o 
   2   2   5      239.97      208.56     23.25 o 
   3   2   5     1489.58     1586.80     67.09 o 
   4   2   5      439.54      414.57     13.62 o 
   5   2   5       58.81       59.95     29.89 o 
   6   2   5      383.93      366.23     48.82 o 
   7   2   5        6.92       -2.22     21.59 o 
   8   2   5       19.39       31.43     24.91 o 
   9   2   5      157.90       -5.12     19.19 o 
  10   2   5        0.27       -1.02     21.73 o 
 -15   3   5       47.14       88.34     38.52 o 
 -13   3   5       34.33       37.86     26.57 o 
 -12   3   5       70.50       86.96     23.91 o 
 -11   3   5       22.16       26.09     13.60 o 
 -10   3   5       64.78       92.72     19.13 o 
  -9   3   5      469.60      633.44     47.82 o 
  -8   3   5      523.94      432.55     21.07 o 
  -7   3   5      185.13      185.21     17.19 o 
  -6   3   5        5.80       17.76     11.29 o 
  -5   3   5      721.37      530.20     20.76 o 
  -4   3   5      889.62      701.65     37.20 o 
  -3   3   5       15.78       10.79      5.86 o 
  -2   3   5       58.68       65.83     10.85 o 
  -1   3   5     6725.14     6360.99    133.70 o 
   0   3   5      303.61      225.03     17.69 o 
   1   3   5     1841.02     1944.66     46.72 o 
   2   3   5       12.23       11.96     13.28 o 
   3   3   5        0.86       11.96     15.28 o 
   4   3   5       97.23       48.49     38.52 o 
   5   3   5     1304.68     1562.34     80.04 o 
   6   3   5       15.07        7.39     18.75 o 
   7   3   5      529.80      687.58     61.77 o 
   8   3   5       85.95        0.38     15.01 o 
   9   3   5        8.70        7.05     24.86 o 
 -12   4   5       50.37       45.17     25.24 o 
 -11   4   5      460.20      589.16     34.20 o 
 -10   4   5        3.28       -9.96     15.94 o 
  -9   4   5      160.66      149.59     20.92 o 
  -8   4   5      221.27      202.46     20.47 o 
  -7   4   5      603.69      635.64     35.20 o 
  -6   4   5       25.25       68.07     10.50 o 
  -5   4   5     2824.76     2540.31     54.53 o 
  -4   4   5      244.16      199.05     13.33 o 
  -3   4   5    19327.25    17026.39    465.28 o 
  -2   4   5     3895.21     3412.87     71.84 o 
  -1   4   5       96.13       99.87     15.19 o 
   0   4   5     2140.37     1919.71     56.02 o 
   1   4   5     2448.60     2364.15     85.35 o 
   2   4   5     2207.58     2464.22    136.16 o 
   3   4   5     1964.15     1987.98     89.00 o 
   4   4   5      583.52      773.14     93.65 o 
   5   4   5       16.05       10.52      4.54 o 
   6   4   5       16.38       50.81     26.24 o 
   7   4   5      134.01       59.36     53.47 o 
   8   4   5       82.39       -7.23     24.49 o 
   9   4   5       60.39       -9.17     23.43 o 
 -12   5   5       39.50       62.44     29.23 o 
 -11   5   5      142.64      158.08     34.54 o 
 -10   5   5       33.47       39.35     14.94 o 
  -9   5   5       42.56       92.57     16.55 o 
  -8   5   5     1919.07     2189.86    187.64 o 
  -7   5   5     4384.45     4474.96    159.41 o 
  -6   5   5     1265.34     1233.56     52.47 o 
  -5   5   5     4480.53     4243.84    245.09 o 
  -4   5   5        6.06       11.09     13.80 o 
  -3   5   5     2483.11     2402.76     64.87 o 
  -2   5   5      204.57      155.34     15.73 o 
  -1   5   5      690.92      628.52     39.85 o 
   0   5   5      444.50      486.23     26.51 o 
   1   5   5      738.85      740.97     40.78 o 
   2   5   5       45.14       64.43     23.91 o 
   3   5   5      232.48      266.35     39.85 o 
   4   5   5        2.53       10.43      6.32 o 
   5   5   5      131.90      151.62     19.26 o 
   6   5   5      208.62      120.20     89.67 o 
   8   5   5        0.29       -1.42     22.30 o 
 -15   6   5       69.08       89.00     43.84 o 
 -14   6   5       14.37       23.25     29.89 o 
 -12   6   5        3.66       16.61     23.91 o 
 -11   6   5      115.09      141.88     38.86 o 
 -10   6   5      501.29      662.56     38.10 o 
  -9   6   5     1905.54     2168.23    118.23 o 
  -8   6   5      589.90      646.20     53.80 o 
  -7   6   5      139.25      144.07     17.68 o 
  -6   6   5      537.28      532.12     32.92 o 
  -5   6   5      568.91      512.38     25.44 o 
  -4   6   5     2015.40     2072.91     60.11 o 
  -3   6   5      187.60      178.61     21.61 o 
  -2   6   5        4.55        5.98      9.39 o 
  -1   6   5        6.00        2.76      8.68 o 
   0   6   5        3.93       13.67     12.29 o 
   1   6   5      144.74      138.82     26.03 o 
   2   6   5       54.70       69.74     29.23 o 
   3   6   5       26.18       58.45     50.48 o 
   4   6   5      209.43      225.03     15.12 o 
   5   6   5       23.98       42.70     24.91 o 
   7   6   5        0.09        6.64     20.67 o 
 -14   7   5       76.85        4.65     25.90 o 
 -13   7   5        1.40        5.31     21.25 o 
 -12   7   5      103.87      145.09     28.27 o 
 -11   7   5       69.73       68.40     23.58 o 
 -10   7   5      128.60      142.45     29.98 o 
  -9   7   5       93.59      112.95     20.52 o 
  -8   7   5      196.09      257.27     26.90 o 
  -7   7   5       10.53       14.85     14.74 o 
  -6   7   5     1896.90     1865.19    148.78 o 
  -5   7   5       67.64       52.35     25.04 o 
  -4   7   5        5.03        8.44     10.56 o 
  -3   7   5      329.72      282.64     24.42 o 
  -2   7   5      184.23      183.00     21.81 o 
  -1   7   5       37.98       87.01     18.72 o 
   0   7   5      619.66      706.25     72.40 o 
   1   7   5       21.77       13.83     25.15 o 
   2   7   5      385.58      541.33     61.11 o 
   3   7   5       90.78       85.02     38.52 o 
   4   7   5       77.04      103.11     58.78 o 
   5   7   5       37.73       49.15     15.28 o 
   6   7   5       17.79        3.32     28.56 o 
 -15   8   5        0.03       -1.14     19.42 o 
 -14   8   5       60.76       -2.31     16.83 o 
 -13   8   5        3.30      -18.63     20.05 o 
 -12   8   5       44.96       39.93     22.13 o 
 -11   8   5      513.50      584.77     44.54 o 
 -10   8   5      451.07      578.15     41.23 o 
  -9   8   5       45.06       23.77     20.15 o 
  -8   8   5      551.60      641.00     97.31 o 
  -7   8   5      106.58      117.08     20.41 o 
  -6   8   5     1162.94     1184.86     74.39 o 
  -5   8   5      103.52      110.11     20.52 o 
  -4   8   5      173.85      221.45     30.50 o 
  -3   8   5      399.30      485.85     33.58 o 
  -2   8   5      443.24      487.93     35.40 o 
  -1   8   5      881.19      942.48     49.27 o 
   0   8   5     1214.12     1438.67    213.21 o 
   1   8   5        0.05       -6.40     18.06 o 
   2   8   5       92.55       93.65     41.85 o 
   3   8   5      331.86      316.06    226.50 o 
   4   8   5      107.71       94.98     26.57 o 
   5   8   5       27.44       10.25     12.43 o 
 -14   9   5        0.47        1.09     20.77 o 
 -13   9   5       52.28       -2.65     21.50 o 
 -12   9   5       63.19       -3.47     27.23 o 
 -11   9   5      652.69      829.72     55.04 o 
 -10   9   5      249.33      337.46     35.72 o 
  -9   9   5      128.48      135.79     25.63 o 
  -8   9   5      247.44      283.51     31.55 o 
  -7   9   5      125.55      172.85     31.81 o 
  -6   9   5        5.89       -4.78     16.61 o 
  -5   9   5      257.18      320.17     36.20 o 
  -4   9   5      355.48      385.65     35.19 o 
  -3   9   5      161.29      171.13     27.70 o 
  -2   9   5      274.48      399.94     56.79 o 
  -1   9   5       61.26       45.37     27.89 o 
   0   9   5        1.53       19.19     23.57 o 
   1   9   5      149.36      160.49     36.68 o 
   2   9   5      114.74       -2.66     25.90 o 
   3   9   5       50.57       14.61     13.95 o 
   4   9   5       32.09       26.76     21.25 o 
 -14  10   5       12.85        0.00     18.29 o 
 -13  10   5       96.33       -0.46     15.60 o 
 -12  10   5      107.71        3.68     17.50 o 
 -11  10   5       74.96       26.53     35.87 o 
 -10  10   5       26.07       48.16     22.49 o 
  -9  10   5       30.46       42.40     23.82 o 
  -8  10   5        7.93      -11.33     21.13 o 
  -7  10   5      232.84      356.48     45.50 o 
  -6  10   5      340.95      384.60     37.83 o 
  -5  10   5       47.50       19.50     21.59 o 
  -4  10   5        3.59       27.53     24.18 o 
  -3  10   5       45.95       34.80     25.44 o 
  -2  10   5       13.56       23.90     20.05 o 
  -1  10   5       35.99       20.45     20.71 o 
   0  10   5       32.30       31.53     25.24 o 
   1  10   5        2.55       -0.02     15.16 o 
   2  10   5        5.93        1.30     14.09 o 
   3  10   5        5.92       -2.98     11.83 o 
 -13  11   5        5.23        4.53     26.03 o 
 -12  11   5       19.13       -2.91     18.44 o 
 -11  11   5       55.60       -3.39     17.68 o 
 -10  11   5       13.73       -4.85     19.07 o 
  -9  11   5       30.80        9.30     17.71 o 
  -8  11   5        2.77       14.05     18.33 o 
  -7  11   5        0.03       -0.76     13.52 o 
  -6  11   5        0.77        3.13     15.41 o 
  -5  11   5        8.70       25.36     21.27 o 
  -4  11   5       34.24       20.92     23.58 o 
  -3  11   5       80.85       60.86     56.46 o 
  -2  11   5        0.94      -12.84     25.29 o 
  -1  11   5        0.49        1.82     16.91 o 
   0  11   5       58.91       -2.45     17.05 o 
   1  11   5        9.88       -9.84     26.07 o 
   2  11   5       21.97        7.26     15.71 o 
 -12  12   5        2.80        0.00     16.83 o 
 -11  12   5       41.72       -3.96     21.45 o 
 -10  12   5       30.24        4.40     18.03 o 
  -9  12   5        2.06       -0.48     12.76 o 
  -8  12   5        3.01        4.58     17.38 o 
  -7  12   5      101.97       -4.18     17.68 o 
  -6  12   5      152.53        1.82     19.35 o 
  -5  12   5      108.83       -2.66     24.58 o 
  -4  12   5        1.15       -1.99     23.91 o 
  -3  12   5       30.94       18.60     33.21 o 
  -2  12   5        1.02       -2.24     18.44 o 
  -1  12   5       20.20       -0.53     16.73 o 
   0  12   5       44.10       26.82     33.01 o 
 -11  13   5        0.06        1.90     20.05 o 
 -10  13   5       62.40       -2.28     18.81 o 
  -9  13   5       21.11        8.01     20.27 o 
  -8  13   5       47.51       -3.56     22.69 o 
  -7  13   5       54.58        6.37     20.71 o 
  -6  13   5       14.45        0.36     15.60 o 
  -5  13   5       58.77        2.24     18.51 o 
  -4  13   5       48.06       -1.99     27.23 o 
  -3  13   5       11.65        7.17     22.75 o 
  -2  13   5       75.69       14.20     26.57 o 
  -8  14   5        0.18       -9.27     23.30 o 
  -7  14   5       25.51        5.31     21.84 o 
  -6  14   5       78.40       -0.55     19.39 o 
   0 -16   6        3.54      -15.15     15.15 o 
   1 -16   6      136.46      179.79     28.53 o 
   2 -16   6       15.61        7.43     13.49 o 
   3 -16   6       36.91       96.69     23.85 o 
   4 -16   6       63.83       66.45     28.39 o 
   5 -16   6        1.34       -2.34     15.47 o 
   6 -16   6       34.23        8.23     15.38 o 
   7 -16   6      208.88      353.53     63.68 o 
   8 -16   6       36.48       -3.39     13.69 o 
  -2 -15   6       10.42       16.65     19.71 o 
  -1 -15   6      372.93      485.06     42.07 o 
   0 -15   6        0.25        0.56     13.60 o 
   1 -15   6       33.76       39.42     16.48 o 
   2 -15   6      177.48      234.78     26.11 o 
   3 -15   6      174.76      185.54     27.67 o 
   4 -15   6        3.63      -10.89     18.57 o 
   5 -15   6      311.17      377.64     32.40 o 
   6 -15   6       34.11       49.15     19.73 o 
   7 -15   6      193.66      231.85     78.11 o 
   8 -15   6       47.63       31.20     27.70 o 
   9 -15   6       29.48       29.57     25.60 o 
  -4 -14   6       34.85       59.89     27.06 o 
  -3 -14   6      290.54      463.11     80.59 o 
  -2 -14   6       75.31       95.48     18.33 o 
  -1 -14   6       10.57       18.73     13.90 o 
   0 -14   6       74.75       98.51     18.42 o 
   1 -14   6      299.74      356.41     27.47 o 
   2 -14   6       48.68       81.15     17.86 o 
   3 -14   6      167.71      181.48     22.57 o 
   4 -14   6       61.14       65.83     17.72 o 
   5 -14   6      131.08      175.43     23.31 o 
   6 -14   6        0.38        3.29     11.11 o 
   7 -14   6       64.38       88.29     23.59 o 
   8 -14   6        0.21       14.27     16.19 o 
   9 -14   6        1.27        1.53     13.68 o 
  10 -14   6      133.78      102.61     67.86 o 
  -6 -13   6        1.72       20.88     17.08 o 
  -5 -13   6        4.83       27.68     18.16 o 
  -4 -13   6       14.97       29.83     25.57 o 
  -3 -13   6       62.56       82.04     17.79 o 
  -2 -13   6        3.70        3.59     19.82 o 
  -1 -13   6       69.46       76.32     16.80 o 
   0 -13   6       53.73       61.64     17.03 o 
   1 -13   6      238.65      295.50     23.02 o 
   2 -13   6     1068.77     1147.03     58.10 o 
   3 -13   6        1.25       -9.41     11.09 o 
   4 -13   6       99.25      123.02     18.59 o 
   5 -13   6        2.46        6.45     16.01 o 
   6 -13   6      419.46      504.44     40.46 o 
   7 -13   6       26.39       70.49     24.19 o 
   8 -13   6      255.55      334.59     39.26 o 
   9 -13   6      172.40      251.19     50.28 o 
  10 -13   6        3.42        9.89     14.41 o 
  11 -13   6        2.66       -6.38     15.47 o 
  -7 -12   6        3.38       -2.12     11.70 o 
  -6 -12   6       67.73       86.53     21.35 o 
  -5 -12   6        3.69       14.86     25.90 o 
  -4 -12   6       15.44       12.55     17.60 o 
  -3 -12   6       23.33       32.77     16.22 o 
  -2 -12   6      163.88      194.66     18.07 o 
  -1 -12   6        1.44       -0.04     11.08 o 
   0 -12   6     1459.81     1597.56     63.53 o 
   1 -12   6      105.81      139.03     15.87 o 
   2 -12   6      129.07      115.98     15.52 o 
   3 -12   6       37.46       34.47     14.16 o 
   4 -12   6     1889.62     2073.02     55.64 o 
   5 -12   6        2.88       -2.00      8.53 o 
   6 -12   6      439.69      480.70     31.68 o 
   7 -12   6      157.08      148.39     23.06 o 
   8 -12   6      157.81      182.14     25.94 o 
   9 -12   6      164.75      197.00     28.07 o 
  10 -12   6      267.03      441.79     49.45 o 
  11 -12   6        4.63       25.90     20.59 o 
  -8 -11   6        9.70       22.74     15.76 o 
  -7 -11   6       21.92       29.08     15.59 o 
  -6 -11   6      202.93      281.63     40.18 o 
  -5 -11   6       26.64       20.73     21.92 o 
  -4 -11   6      711.93      880.40    142.14 o 
  -3 -11   6      113.14      117.13     13.97 o 
  -2 -11   6      128.50      125.25     13.74 o 
  -1 -11   6       98.00      120.36     15.11 o 
   0 -11   6      927.89      896.53     36.36 o 
   1 -11   6      850.99      789.89     57.11 o 
   2 -11   6     4118.17     3990.99    195.17 o 
   3 -11   6      336.23      367.94     20.62 o 
   4 -11   6      632.94      661.42     30.99 o 
   5 -11   6      356.89      336.09     25.05 o 
   6 -11   6      826.12      925.10     57.49 o 
   7 -11   6      278.95      343.56     27.15 o 
   8 -11   6      879.03     1046.03     76.27 o 
   9 -11   6        1.17      -17.27     17.93 o 
  10 -11   6       17.14       41.16     17.90 o 
  11 -11   6        5.69        0.66     11.96 o 
  12 -11   6        9.89        8.11     13.18 o 
  -9 -10   6        0.43       10.97     19.11 o 
  -8 -10   6      459.98      529.61     48.82 o 
  -7 -10   6       12.95        9.35     11.82 o 
  -6 -10   6      597.85      677.73     74.39 o 
  -5 -10   6        4.34        8.91     12.62 o 
  -4 -10   6      133.93      182.96     23.58 o 
  -3 -10   6      124.70      128.47     14.00 o 
  -2 -10   6     1755.29     1868.56     46.48 o 
  -1 -10   6       36.36       56.21     13.75 o 
   0 -10   6     2583.74     2449.10     56.00 o 
   1 -10   6      220.12      186.32     15.74 o 
   2 -10   6       92.96       93.99     16.17 o 
   3 -10   6      112.93      124.01     12.99 o 
   4 -10   6      635.68      703.11     25.34 o 
   5 -10   6      354.48      397.58     23.58 o 
   6 -10   6      674.94      749.25     28.81 o 
   7 -10   6       16.80       20.53     10.45 o 
   8 -10   6       15.27       17.84     12.75 o 
   9 -10   6       32.26      103.62     23.25 o 
  10 -10   6      139.71      173.66     22.39 o 
  11 -10   6       63.09       50.92     35.20 o 
  12 -10   6       21.03       35.20     15.94 o 
 -10  -9   6       78.65       48.07     72.07 o 
  -9  -9   6        1.33        2.26     17.60 o 
  -8  -9   6        6.66       30.02     12.09 o 
  -7  -9   6      272.86      315.51     20.17 o 
  -6  -9   6      137.89      165.15     19.24 o 
  -5  -9   6       67.87       82.84     18.61 o 
  -4  -9   6     1293.89     1411.46     56.13 o 
  -3  -9   6       55.50       57.96     11.78 o 
  -2  -9   6        1.62       -2.63      5.26 o 
  -1  -9   6       31.09       30.31      9.10 o 
   0  -9   6      544.02      476.57     19.15 o 
   1  -9   6     1496.99     1501.89     52.11 o 
   2  -9   6      135.54      151.72     11.43 o 
   3  -9   6      905.67      886.45     35.44 o 
   4  -9   6       22.49       20.08      8.14 o 
   5  -9   6      176.19      198.66     17.04 o 
   6  -9   6       30.21       15.63     12.91 o 
   7  -9   6        1.27        9.40     10.05 o 
   8  -9   6        0.53       23.91     14.61 o 
   9  -9   6      337.70      454.20     31.32 o 
  10  -9   6       34.89       43.60     14.35 o 
  11  -9   6        9.70       23.91     13.28 o 
  12  -9   6       11.70        9.30     10.63 o 
 -10  -8   6       22.37       28.81     16.42 o 
  -9  -8   6        8.02       27.33     18.93 o 
  -8  -8   6      202.22      184.43     16.01 o 
  -7  -8   6      675.72      706.76     23.78 o 
  -6  -8   6        4.66        1.55      6.14 o 
  -5  -8   6      891.86      987.98     48.31 o 
  -4  -8   6      414.76      364.85     16.87 o 
  -3  -8   6      510.76      507.78     19.65 o 
  -2  -8   6      113.87      101.19      7.52 o 
  -1  -8   6      711.12      663.72     18.02 o 
   0  -8   6      169.89      146.83      9.17 o 
   1  -8   6     8517.71     8200.31    142.69 o 
   2  -8   6      383.12      332.94     15.70 o 
   3  -8   6      542.67      495.61     16.87 o 
   4  -8   6      187.94      185.15     13.76 o 
   5  -8   6      733.67      711.13     25.32 o 
   6  -8   6      254.61      254.18     18.76 o 
   7  -8   6      682.24      834.97     36.79 o 
   8  -8   6        5.45        7.97     10.63 o 
   9  -8   6      104.81       93.94     13.91 o 
  10  -8   6      336.40      432.96     29.86 o 
  11  -8   6      185.68      185.31     18.60 o 
  12  -8   6       28.89        0.33      6.15 o 
 -11  -7   6        0.05       -2.82     12.18 o 
 -10  -7   6        0.13        5.63      8.57 o 
  -9  -7   6      546.90      633.36     30.63 o 
  -8  -7   6      216.63      251.85     18.60 o 
  -7  -7   6     1684.99     1956.17     38.96 o 
  -6  -7   6       31.73       20.00      8.05 o 
  -5  -7   6        0.14       -3.06      5.66 o 
  -4  -7   6      749.60      756.96     23.02 o 
  -3  -7   6     2013.84     1778.37     27.13 o 
  -2  -7   6     2169.94     2053.66     29.19 o 
  -1  -7   6     7457.85     6346.68    107.95 o 
   0  -7   6     1836.02     1789.49     30.61 o 
   1  -7   6     1177.07     1075.82     18.82 o 
   2  -7   6     3562.30     3399.73     54.01 o 
   3  -7   6      133.97       74.05     10.33 o 
   4  -7   6      698.76      749.60     22.64 o 
   5  -7   6     2106.51     2076.95     44.90 o 
   6  -7   6      466.06      476.26     19.04 o 
   7  -7   6       56.78       55.39     10.44 o 
   8  -7   6      103.92      166.82     18.63 o 
   9  -7   6     1383.88     1497.45     72.88 o 
  10  -7   6        8.52       -8.33     10.70 o 
  11  -7   6      184.19        3.32     16.91 o 
  12  -7   6       41.07        8.00      5.76 o 
 -12  -6   6       86.88       19.73     21.25 o 
 -11  -6   6      253.00      361.94     26.77 o 
 -10  -6   6      114.13      117.14     14.62 o 
  -9  -6   6      356.93      420.05     21.05 o 
  -8  -6   6       80.88       72.74     14.45 o 
  -7  -6   6      128.47      113.75     12.34 o 
  -6  -6   6     2420.25     2569.53     47.30 o 
  -5  -6   6     4257.22     4192.92     99.83 o 
  -4  -6   6      809.25      794.32     28.47 o 
  -3  -6   6     1027.75      859.07     18.36 o 
  -2  -6   6     2211.84     2291.62     58.84 o 
  -1  -6   6     4181.21     3751.81     45.98 o 
   0  -6   6      658.77      764.69     18.20 o 
   1  -6   6      186.60      127.29      9.87 o 
   2  -6   6      106.01       73.97      6.12 o 
   3  -6   6        0.93        2.82      4.18 o 
   4  -6   6        8.13       21.76      8.04 o 
   5  -6   6     1123.46     1154.55     40.20 o 
   6  -6   6      264.96      358.07     15.61 o 
   7  -6   6     1313.64     1375.14     38.30 o 
   8  -6   6      359.37      390.37     18.09 o 
   9  -6   6      246.65      249.05     19.51 o 
  10  -6   6       10.36        9.42      9.54 o 
  11  -6   6       26.06       12.90      7.97 o 
  12  -6   6       22.36       -1.37     16.67 o 
 -12  -5   6       64.71       49.63     24.38 o 
 -11  -5   6        2.98        7.87      8.43 o 
 -10  -5   6       76.39       76.28     12.40 o 
  -9  -5   6       66.89       75.76     12.73 o 
  -8  -5   6      165.35      157.90     14.12 o 
  -7  -5   6      246.44      259.08     14.88 o 
  -6  -5   6      111.62      102.81      8.93 o 
  -5  -5   6       11.87       33.25      5.47 o 
  -4  -5   6     1030.50     1130.26     24.60 o 
  -3  -5   6     4532.10     4325.40    142.29 o 
  -2  -5   6     5503.04     5157.95     69.50 o 
  -1  -5   6      735.98      697.05     18.32 o 
   0  -5   6      312.70      307.40      7.18 o 
   1  -5   6      697.60      656.85     10.90 o 
   2  -5   6     1741.36     1747.35     35.38 o 
   3  -5   6      562.81      635.96     13.34 o 
   4  -5   6      308.70      325.40     14.70 o 
   5  -5   6       80.49      123.67      8.99 o 
   6  -5   6     2138.00     2022.15     76.80 o 
   7  -5   6      102.91      100.61      9.16 o 
   8  -5   6      119.83       78.00     12.47 o 
   9  -5   6      208.99      201.62     23.71 o 
  10  -5   6      139.56      140.48     31.23 o 
  11  -5   6       69.52        1.99     23.25 o 
  12  -5   6      154.77       -0.66     23.91 o 
 -13  -4   6        2.39       16.37     15.13 o 
 -12  -4   6      217.45      296.48     22.13 o 
 -11  -4   6        2.04        0.69     17.68 o 
 -10  -4   6      567.93      657.33     44.02 o 
  -9  -4   6        1.27       -8.41      8.41 o 
  -8  -4   6       49.70       35.75     11.53 o 
  -7  -4   6      452.43      396.00     14.02 o 
  -6  -4   6      106.47      109.29      7.51 o 
  -5  -4   6      485.46      384.93      9.89 o 
  -4  -4   6     1847.07     1730.80     22.65 o 
  -3  -4   6     2464.09     2026.17     23.87 o 
  -2  -4   6     7212.79     6839.59    186.04 o 
  -1  -4   6      450.96      311.64     17.22 o 
   0  -4   6      151.29      168.91      4.08 o 
   1  -4   6      217.95      204.68      7.35 o 
   2  -4   6     2706.17     1957.23     25.25 o 
   3  -4   6      694.56      560.49     11.64 o 
   4  -4   6     3153.80     2943.69     46.61 o 
   5  -4   6       56.81       72.30     10.62 o 
   6  -4   6       11.48       26.60      8.41 o 
   7  -4   6     1095.17     1185.63     31.06 o 
   8  -4   6      319.07      361.99     47.49 o 
   9  -4   6      315.81      545.32     59.11 o 
  10  -4   6      385.61      605.76     69.08 o 
  11  -4   6       38.81       -7.31     45.83 o 
  12  -4   6       16.78        6.64     29.89 o 
 -13  -3   6       27.26       10.36     30.22 o 
 -12  -3   6      349.99      440.81     26.29 o 
 -11  -3   6      189.76      157.94     16.83 o 
 -10  -3   6       80.81       68.01     21.38 o 
  -9  -3   6        6.10       17.75      8.68 o 
  -8  -3   6      842.28      809.81     30.16 o 
  -7  -3   6     2671.64     2538.84     59.11 o 
  -6  -3   6     2272.32     2120.71    103.28 o 
  -5  -3   6       25.58       25.82      4.81 o 
  -4  -3   6     2069.27     1680.28     40.52 o 
  -3  -3   6     1875.86     1986.42     44.84 o 
  -2  -3   6       37.65       47.60      8.71 o 
  -1  -3   6     3482.58     3920.85     49.40 o 
   0  -3   6     4305.33     3417.52     78.08 o 
   1  -3   6     5519.92     4916.50     61.55 o 
   2  -3   6     1735.41     1271.04     17.48 o 
   3  -3   6      987.73     1025.99     15.72 o 
   4  -3   6      116.96      141.01      7.47 o 
   5  -3   6     2637.80     2546.94    102.62 o 
   6  -3   6     1053.79     1064.36     62.77 o 
   7  -3   6      137.95      186.64     56.46 o 
   8  -3   6       45.18       65.09     28.56 o 
   9  -3   6        7.42       13.95     24.58 o 
  10  -3   6        9.71        0.66     19.93 o 
  11  -3   6      125.73        3.99     27.23 o 
  12  -3   6       48.95        2.66     27.90 o 
 -14  -2   6       39.96       18.48     43.51 o 
 -13  -2   6        6.04       19.18     25.57 o 
 -12  -2   6       34.96       44.17     13.95 o 
 -11  -2   6     1036.87     1189.16     48.41 o 
 -10  -2   6      284.25      298.73     22.45 o 
  -9  -2   6     1345.17     1290.23     43.11 o 
  -8  -2   6     1699.05     1835.27     50.75 o 
  -7  -2   6       51.37       61.62      7.17 o 
  -6  -2   6      940.25      958.34     17.22 o 
  -5  -2   6     5757.78     4945.35    131.12 o 
  -4  -2   6     4408.76     4369.81     53.98 o 
  -3  -2   6      997.28      864.31     30.22 o 
  -2  -2   6     5473.23     4984.17     75.09 o 
  -1  -2   6      387.45      420.00      6.01 o 
   0  -2   6      306.03      388.90     12.68 o 
   1  -2   6      378.11      154.50      7.74 o 
   2  -2   6     1789.64     2120.80     48.30 o 
   3  -2   6     6168.23     6596.13    127.54 o 
   4  -2   6     2583.45     2610.36     47.53 o 
   5  -2   6      156.22      127.53     23.25 o 
   6  -2   6        6.19        3.99     13.95 o 
   8  -2   6        4.53       -7.97     21.25 o 
   9  -2   6      788.06      963.10     85.02 o 
  10  -2   6       75.79        0.00     18.60 o 
  11  -2   6       99.84       -3.99     27.90 o 
 -14  -1   6        0.15       -2.67      8.26 o 
 -13  -1   6      226.70      268.25     21.93 o 
 -12  -1   6       20.19       43.19     16.83 o 
 -11  -1   6      153.59      210.13     18.35 o 
 -10  -1   6      546.05      573.56     21.00 o 
  -9  -1   6      338.52      406.45     21.56 o 
  -8  -1   6      239.71      299.00     12.71 o 
  -7  -1   6     1721.07     1691.50     50.81 o 
  -6  -1   6     1647.95     1409.02     26.06 o 
  -5  -1   6     2138.12     1807.12     62.10 o 
  -4  -1   6       57.73       26.96      3.32 o 
  -3  -1   6      391.91      619.20     29.23 o 
  -2  -1   6     1957.55     2656.70     89.34 o 
  -1  -1   6     6749.62     5732.60    143.80 o 
   0  -1   6     1516.70     1441.46     29.61 o 
   1  -1   6      644.70      569.37     16.00 o 
   2  -1   6       77.89       77.87      7.49 o 
   3  -1   6       39.71       23.55      7.00 o 
   4  -1   6      300.22      288.79     13.01 o 
   5  -1   6        2.58        2.66     21.92 o 
   6  -1   6      184.86      224.50     35.20 o 
   7  -1   6      713.88      809.01     65.09 o 
   8  -1   6        6.69       -1.33     18.60 o 
   9  -1   6       63.42       83.03     67.75 o 
  10  -1   6        0.41        5.98     27.90 o 
  11  -1   6        0.46        0.00     38.52 o 
 -14   0   6       13.01       16.75     18.93 o 
 -13   0   6      181.31      185.39     56.97 o 
 -12   0   6       85.80      121.53     14.55 o 
 -11   0   6        2.76       12.29      8.19 o 
 -10   0   6        1.64       -1.94     13.95 o 
  -9   0   6      287.27      305.88     31.88 o 
  -8   0   6       34.77       51.76      8.68 o 
  -7   0   6     1034.07      999.04     42.18 o 
  -6   0   6      610.41      608.65     15.01 o 
  -5   0   6       74.33      115.01     23.25 o 
  -4   0   6      427.58      321.17     21.59 o 
  -3   0   6     1020.11      935.38     32.55 o 
  -2   0   6      978.37      907.07     17.81 o 
  -1   0   6     4273.24     4102.10     65.98 o 
   0   0   6     1190.74     1077.35     31.88 o 
   1   0   6     1675.90     1674.47     50.48 o 
   2   0   6        1.63       40.25      5.94 o 
   3   0   6      504.67      437.82     16.41 o 
   4   0   6     1614.23     1655.15     30.32 o 
   5   0   6      841.95      985.69     60.44 o 
   6   0   6     1062.45     1227.46     76.38 o 
   7   0   6     1126.68     1442.00     95.65 o 
   8   0   6      277.06      336.75     96.97 o 
   9   0   6       16.66       -7.31     19.02 o 
  10   0   6      159.45        7.12     26.49 o 
 -15   1   6       59.91       13.08     26.57 o 
 -14   1   6        0.59        4.14      8.15 o 
 -13   1   6      123.26       90.36     14.34 o 
 -12   1   6      279.73      254.78     24.88 o 
 -11   1   6      158.56      215.18     20.90 o 
 -10   1   6     1059.68     1265.53     40.85 o 
  -9   1   6      214.04      252.31     23.58 o 
  -8   1   6      650.88      640.61     26.05 o 
  -7   1   6     1235.49     1226.04     38.86 o 
  -6   1   6      332.34      445.56     14.27 o 
  -5   1   6      103.45       38.82     26.57 o 
  -4   1   6     8337.85     6774.04    212.21 o 
  -3   1   6    10608.08     9508.15    179.57 o 
  -2   1   6      797.21      762.47     16.89 o 
  -1   1   6     4805.19     4604.45     80.99 o 
   0   1   6    18260.61    18485.64    814.98 o 
   1   1   6      237.74      176.68     17.93 o 
   2   1   6     1727.29     1350.34     53.14 o 
   3   1   6     2657.77     2482.40     51.96 o 
   4   1   6      465.93      597.57     15.76 o 
   5   1   6      458.25      507.96     34.03 o 
   6   1   6      974.85     1275.08     91.53 o 
   7   1   6      412.50      498.14     78.71 o 
   8   1   6      106.63      169.81    117.57 o 
   9   1   6       36.32       -8.24     24.56 o 
  10   1   6       56.68       -4.56     20.39 o 
 -15   2   6        3.89       -6.67     17.86 o 
 -14   2   6       14.12        6.64     20.59 o 
 -13   2   6       69.56      111.59     30.55 o 
 -12   2   6      701.20      994.32     63.76 o 
 -11   2   6      421.80      514.10     42.51 o 
 -10   2   6        0.45       -2.58     14.94 o 
  -9   2   6      224.54      256.94     17.83 o 
  -8   2   6     2387.45     2286.95    109.59 o 
  -7   2   6     1959.09     1839.20     41.52 o 
  -6   2   6     1752.51     1720.89     36.55 o 
  -5   2   6     3664.52     2964.64     70.07 o 
  -4   2   6      875.66      876.61     23.43 o 
  -3   2   6      157.82      216.82     10.56 o 
  -2   2   6     7801.11     7655.23    153.16 o 
  -1   2   6      573.81      443.28     16.67 o 
   0   2   6     7026.52     6585.08    140.05 o 
   1   2   6      258.39      257.71     23.25 o 
   2   2   6        0.61        9.96     12.62 o 
   3   2   6      622.75      696.76     45.83 o 
   4   2   6     1208.73     1282.40     29.64 o 
   5   2   6      401.13      443.66     35.19 o 
   6   2   6       30.22       52.43     26.14 o 
   7   2   6        9.92       11.31     39.19 o 
   8   2   6      127.69        0.98     15.69 o 
   9   2   6       53.95        4.52     23.21 o 
 -15   3   6       11.84       42.94     22.31 o 
 -14   3   6       40.56       56.46     29.89 o 
 -13   3   6        1.92       33.21     24.58 o 
 -12   3   6       80.74      123.17     21.12 o 
 -11   3   6       16.78       12.12     12.29 o 
 -10   3   6     1257.18     1495.71     47.59 o 
  -9   3   6       38.45       62.34     15.18 o 
  -8   3   6      770.21      748.77     37.53 o 
  -7   3   6      586.14      667.53     28.62 o 
  -6   3   6     2728.89     2826.91     65.25 o 
  -5   3   6       65.41       72.44     14.94 o 
  -4   3   6     7452.55     6277.92    202.25 o 
  -3   3   6     1448.26     1397.65     37.83 o 
  -2   3   6     2800.69     2698.74     62.72 o 
  -1   3   6     2804.64     2625.37     77.03 o 
   0   3   6        7.32       14.38      8.21 o 
   1   3   6      870.27      824.95     43.84 o 
   2   3   6      120.69      108.93     23.25 o 
   3   3   6        0.07       -1.99     13.28 o 
   4   3   6       56.93       73.06     27.23 o 
   5   3   6       48.94       65.62     27.06 o 
   6   3   6       42.32       19.40     34.87 o 
   7   3   6        2.89      -13.79     19.66 o 
   8   3   6        0.09       -2.30     17.10 o 
   9   3   6        9.89        0.75     17.36 o 
 -15   4   6        5.75       59.78     34.54 o 
 -14   4   6        4.95       20.59     25.24 o 
 -13   4   6       98.06      130.85     34.54 o 
 -12   4   6      289.61      435.10     32.84 o 
 -11   4   6       28.47       39.00     15.22 o 
 -10   4   6      291.67      400.97     36.20 o 
  -9   4   6       11.61        2.54     10.44 o 
  -8   4   6        3.09        3.63      7.94 o 
  -7   4   6      753.23      852.03     30.22 o 
  -6   4   6     2156.76     2010.46     83.36 o 
  -5   4   6      823.11      613.87     22.69 o 
  -4   4   6      441.68      458.76     20.39 o 
  -3   4   6       84.66       59.07     10.80 o 
  -2   4   6     1362.84     1465.32     46.07 o 
  -1   4   6      127.28      136.09     15.01 o 
   0   4   6        1.00       21.94     12.21 o 
   1   4   6     1123.43     1181.42     41.26 o 
   2   4   6       11.29      -17.93     17.93 o 
   3   4   6        6.33       21.92     20.59 o 
   4   4   6       45.23       42.51     25.90 o 
   5   4   6       32.56       50.14      6.59 o 
   6   4   6       46.29       55.10     54.47 o 
   7   4   6      208.73      283.01    197.27 o 
   8   4   6       40.27       -5.46     21.07 o 
 -15   5   6      130.48      216.86     35.91 o 
 -14   5   6      142.53      246.76     40.52 o 
 -13   5   6        3.18       -0.66     15.94 o 
 -12   5   6        4.16      -16.88     22.25 o 
 -11   5   6       37.28       42.69     16.83 o 
 -10   5   6        3.51       14.14     12.39 o 
  -9   5   6     1407.76     1695.98     95.31 o 
  -8   5   6      636.45      640.25     52.80 o 
  -7   5   6     1326.05     1196.69    103.95 o 
  -6   5   6       64.08       57.49     20.80 o 
  -5   5   6       33.20       19.96      9.55 o 
  -4   5   6       44.95       27.56     10.33 o 
  -3   5   6     4603.67     4478.63    101.64 o 
  -2   5   6       40.47       45.34     12.44 o 
  -1   5   6     3116.04     3116.76    162.73 o 
   0   5   6     1178.40     1368.61    103.28 o 
   1   5   6       45.82       73.29     16.63 o 
   2   5   6       43.65       55.79     44.50 o 
   3   5   6      249.52      322.14     45.17 o 
   4   5   6      197.39      324.13     87.01 o 
   5   5   6      289.49      287.59     15.28 o 
   6   5   6       43.94       -4.45     17.83 o 
   7   5   6       15.31       -7.02     21.37 o 
 -15   6   6       25.73       40.52     33.87 o 
 -14   6   6       81.17      142.68     31.43 o 
 -13   6   6      143.41      193.25     30.90 o 
 -12   6   6        0.04        5.29     13.80 o 
 -11   6   6      509.69      717.70     61.11 o 
 -10   6   6        8.40       22.77     14.47 o 
  -9   6   6      501.58      551.64     53.47 o 
  -8   6   6      763.99      840.52     49.48 o 
  -7   6   6      236.92      241.97     27.15 o 
  -6   6   6        5.75       -4.92      8.97 o 
  -5   6   6     2253.72     2233.45     62.28 o 
  -4   6   6      456.07      450.77     33.54 o 
  -3   6   6     1132.08     1157.47     42.02 o 
  -2   6   6      353.95      431.37     28.13 o 
  -1   6   6      171.02      212.85     33.21 o 
   0   6   6        2.59        2.75     11.29 o 
   1   6   6     1002.78     1184.11     85.68 o 
   2   6   6      228.71      242.44     44.50 o 
   3   6   6      101.28       72.40     34.54 o 
   4   6   6       25.20       19.96     16.94 o 
   5   6   6        3.76       10.15      5.22 o 
   6   6   6        9.95        1.89     17.57 o 
 -15   7   6       52.95       -1.33     21.92 o 
 -14   7   6        0.43        3.90     16.63 o 
 -13   7   6      514.18      800.40     72.07 o 
 -12   7   6       48.71       44.15     24.83 o 
 -11   7   6       62.52       63.41     20.99 o 
 -10   7   6       10.69       17.17     15.41 o 
  -9   7   6      241.07      296.45     27.99 o 
  -8   7   6       62.82       73.04     17.68 o 
  -7   7   6      819.29     1037.96     98.64 o 
  -6   7   6       18.17       11.63     24.91 o 
  -5   7   6      849.61      859.23     53.47 o 
  -4   7   6      261.23      274.79     34.54 o 
  -3   7   6      537.14      587.67     34.76 o 
  -2   7   6        1.94        9.39     12.39 o 
  -1   7   6      202.22      279.32     35.26 o 
   0   7   6       12.31       30.27     16.91 o 
   1   7   6      149.57      153.47     31.37 o 
   2   7   6       23.09       38.52     31.88 o 
   3   7   6       13.97       -1.33     21.92 o 
   4   7   6        0.37       -0.22      8.91 o 
   5   7   6        1.66        3.32     27.90 o 
 -15   8   6       98.11        4.16     25.53 o 
 -14   8   6        0.08       -1.83     17.70 o 
 -13   8   6        4.01       14.67     19.39 o 
 -12   8   6       94.50       72.72     43.02 o 
 -11   8   6      149.82      190.90     39.18 o 
 -10   8   6       88.01       88.32     22.78 o 
  -9   8   6      334.04      404.60     34.05 o 
  -8   8   6       45.91       41.02     17.38 o 
  -7   8   6       34.95       60.33     22.60 o 
  -6   8   6        0.33       -5.62     12.10 o 
  -5   8   6        1.61       -6.54     12.18 o 
  -4   8   6      271.01      270.71     28.86 o 
  -3   8   6       13.88       27.25     28.13 o 
  -2   8   6      200.03      255.82     35.72 o 
  -1   8   6       71.82       96.97     28.46 o 
   0   8   6       96.10      101.32     25.21 o 
   1   8   6        1.27       11.05     17.38 o 
   2   8   6       18.58       -0.66     37.86 o 
   3   8   6        0.22        0.00     22.58 o 
   4   8   6      141.06      165.96     90.66 o 
 -14   9   6       13.45       -1.33     17.10 o 
 -13   9   6        9.39        1.80     16.36 o 
 -12   9   6      330.15      400.90     45.18 o 
 -11   9   6      239.73      304.86     78.71 o 
 -10   9   6      135.31      134.81     42.51 o 
  -9   9   6       60.25       76.01     38.09 o 
  -8   9   6       37.35       14.83     29.23 o 
  -7   9   6        2.95       22.89     20.08 o 
  -6   9   6      407.84      465.09     83.03 o 
  -5   9   6       10.70       23.36     20.40 o 
  -4   9   6      450.44      579.12     42.27 o 
  -3   9   6      118.92      144.44     27.70 o 
  -2   9   6        1.71      -13.12     16.83 o 
  -1   9   6        0.69       -1.09     24.58 o 
   0   9   6      279.09      300.52     39.58 o 
   1   9   6       39.92       -0.49     16.31 o 
   2   9   6       58.15        0.00     23.25 o 
   3   9   6       30.59       12.22     13.66 o 
 -14  10   6       14.52        4.18     26.25 o 
 -13  10   6        5.22       -1.65     29.75 o 
 -12  10   6       59.36        7.53     23.54 o 
 -11  10   6       49.00        7.23     17.97 o 
 -10  10   6        7.46       15.56     22.39 o 
  -9  10   6        4.63      -24.06     40.85 o 
  -8  10   6      274.79      351.93     37.73 o 
  -7  10   6       15.80       20.06     18.33 o 
  -6  10   6       73.38      118.27     27.33 o 
  -5  10   6       53.64       61.61     38.86 o 
  -4  10   6      287.79      433.88     42.71 o 
  -3  10   6        7.10        1.66     14.56 o 
  -2  10   6      106.21       85.21     71.73 o 
  -1  10   6      127.52       50.93     47.16 o 
   0  10   6        1.93       -0.37     14.04 o 
   1  10   6       16.18       -0.08     14.68 o 
   2  10   6       28.87        0.66     47.82 o 
 -13  11   6        5.09        1.67     18.77 o 
 -12  11   6       34.41       -1.22     17.57 o 
 -11  11   6       30.57        0.46     16.44 o 
 -10  11   6       63.36       -2.90     16.83 o 
  -9  11   6        2.27       -1.22     14.94 o 
  -8  11   6       13.08       -1.77     15.48 o 
  -7  11   6       46.84       26.41     28.56 o 
  -6  11   6      231.09      273.89    200.59 o 
  -5  11   6        3.35       -0.80     15.11 o 
  -4  11   6       67.98        0.00     18.60 o 
  -3  11   6        4.39       -4.39     22.33 o 
  -2  11   6        3.64       -0.54     25.91 o 
  -1  11   6        2.78        1.88     21.62 o 
   0  11   6      117.12        6.29     27.45 o 
   1  11   6       38.46        9.39     27.90 o 
 -12  12   6       12.38        4.23     26.49 o 
 -11  12   6        0.00       -4.28     20.13 o 
 -10  12   6        1.67        3.28     18.44 o 
  -9  12   6        1.06       -4.29     18.63 o 
  -8  12   6       41.01       -1.34     18.95 o 
  -7  12   6       37.86       -3.77     17.97 o 
  -6  12   6       17.41       -0.31     14.47 o 
  -5  12   6        6.11       -0.62     15.48 o 
  -4  12   6        6.76        0.33     16.44 o 
  -3  12   6        8.23        3.32     26.57 o 
  -2  12   6        8.81        2.58     19.28 o 
  -1  12   6       12.74      -23.52     27.59 o 
 -10  13   6        1.90       -5.06     37.43 o 
  -9  13   6       18.21        0.16     17.21 o 
  -8  13   6        0.32       14.67     23.91 o 
  -7  13   6        6.84        3.80     19.58 o 
  -6  13   6       50.91       -0.73     17.77 o 
  -5  13   6       38.74        0.66     23.25 o 
   0 -16   7       27.85       23.25     15.90 o 
   1 -16   7        0.36       -3.59     15.50 o 
   2 -16   7       20.39       32.58     26.05 o 
   3 -16   7       27.45        7.03     14.55 o 
   4 -16   7        4.02       13.61     13.89 o 
   5 -16   7       16.16       29.04     15.92 o 
   6 -16   7       68.73       44.52     32.57 o 
   7 -16   7        0.47       -0.50     10.41 o 
  -3 -15   7       21.88       42.38     15.95 o 
  -2 -15   7      132.46      122.30     22.52 o 
  -1 -15   7       38.94       43.75     18.50 o 
   0 -15   7       43.24       37.65     17.29 o 
   1 -15   7       17.96       40.61     17.72 o 
   2 -15   7        1.76        7.91     15.45 o 
   3 -15   7       61.28       68.49     25.40 o 
   4 -15   7      263.38      299.31     42.64 o 
   5 -15   7       91.26       45.83     22.23 o 
   6 -15   7      237.54      315.52     92.21 o 
   7 -15   7        2.89      -10.34     17.04 o 
   8 -15   7       37.24       23.39     23.52 o 
   9 -15   7       34.83       44.73     32.46 o 
  -4 -14   7      133.65      128.36     27.80 o 
  -3 -14   7        2.57        2.62      9.74 o 
  -2 -14   7       27.47       16.68     16.45 o 
  -1 -14   7      191.29      175.67     22.73 o 
   0 -14   7      109.53      116.05     20.37 o 
   1 -14   7      149.94      172.48     20.86 o 
   2 -14   7      791.54      956.81     39.74 o 
   3 -14   7      260.03      284.46     25.29 o 
   4 -14   7      146.73      166.29     24.50 o 
   5 -14   7       28.62       47.49     18.40 o 
   6 -14   7      105.35      137.49     21.94 o 
   7 -14   7      380.81      565.85     36.02 o 
   8 -14   7       30.53       17.71     17.79 o 
   9 -14   7       62.42       93.03     32.26 o 
  10 -14   7       43.42       65.09     46.16 o 
  -6 -13   7       62.63       71.62     29.32 o 
  -5 -13   7        4.25      -18.07     21.00 o 
  -4 -13   7        0.24       10.30     17.26 o 
  -3 -13   7      325.44      400.30     52.08 o 
  -2 -13   7      482.87      604.51     55.28 o 
  -1 -13   7      207.03      171.66     22.48 o 
   0 -13   7      121.64      122.09     18.84 o 
   1 -13   7       70.38       74.81     16.89 o 
   2 -13   7       63.91       78.80     15.52 o 
   3 -13   7      100.93       79.90     15.70 o 
   4 -13   7       95.36       99.13     19.32 o 
   5 -13   7      349.61      477.81     37.95 o 
   6 -13   7        0.13       27.62     18.41 o 
   7 -13   7       39.82       36.76     17.13 o 
   8 -13   7        0.09       10.80     14.94 o 
   9 -13   7       17.92       15.94     16.80 o 
  10 -13   7        3.75        1.24     15.60 o 
  -7 -12   7        3.13       14.11     19.61 o 
  -6 -12   7      100.45       91.92     36.22 o 
  -5 -12   7      125.96      168.68     31.17 o 
  -4 -12   7        3.59       13.28     13.62 o 
  -3 -12   7      149.27      146.62     27.83 o 
  -2 -12   7        3.62        9.18      8.62 o 
  -1 -12   7        1.20        3.58      8.12 o 
   0 -12   7       52.48       64.79     14.01 o 
   1 -12   7      411.17      387.72     21.69 o 
   2 -12   7      190.86      200.55     20.34 o 
   3 -12   7        5.03       10.54      9.32 o 
   4 -12   7      609.81      626.71     29.50 o 
   5 -12   7      185.62      249.90     22.93 o 
   6 -12   7        0.27        3.02     11.23 o 
   7 -12   7       14.31       33.30     15.97 o 
   8 -12   7      190.01      236.07     35.97 o 
   9 -12   7      407.48      533.76     41.08 o 
  10 -12   7       39.12       25.24     19.93 o 
  11 -12   7       13.25      -11.29     17.27 o 
  -8 -11   7        5.85        8.94     21.69 o 
  -7 -11   7       65.48       75.66     17.73 o 
  -6 -11   7      113.66      164.81     28.06 o 
  -5 -11   7       96.47      111.30     23.83 o 
  -4 -11   7      457.06      545.80     85.35 o 
  -3 -11   7       38.59       34.75      9.37 o 
  -2 -11   7        6.50       36.17     12.27 o 
  -1 -11   7      475.29      473.58     22.60 o 
   0 -11   7      821.08      814.05     32.34 o 
   1 -11   7      529.69      545.79     25.76 o 
   2 -11   7        8.43       17.37      9.58 o 
   3 -11   7       44.99       40.33     15.03 o 
   4 -11   7      272.26      329.75     20.04 o 
   5 -11   7      132.36      134.85     16.10 o 
   6 -11   7      784.38      867.85     54.86 o 
   7 -11   7      352.78      359.70     31.70 o 
   8 -11   7       58.60       52.76     17.54 o 
   9 -11   7      156.41      208.59     25.68 o 
  10 -11   7       41.30       39.19     19.93 o 
  11 -11   7       29.17        8.25     18.44 o 
  -9 -10   7      121.05      101.65     26.05 o 
  -8 -10   7      208.93      262.94     20.85 o 
  -7 -10   7      219.44      258.07     26.86 o 
  -6 -10   7       26.69       40.59     14.07 o 
  -5 -10   7        4.20       16.80     11.16 o 
  -4 -10   7      330.09      425.68     54.13 o 
  -3 -10   7      195.59      165.95     15.16 o 
  -2 -10   7     1042.38      945.06     25.55 o 
  -1 -10   7     1871.07     1852.77     50.48 o 
   0 -10   7       74.44       95.94     13.07 o 
   1 -10   7      481.52      477.07     18.43 o 
   2 -10   7     5173.13     4813.67    150.33 o 
   3 -10   7     2198.00     2237.20     47.71 o 
   4 -10   7     2049.83     2071.37     51.14 o 
   5 -10   7      440.70      509.82     25.95 o 
   6 -10   7        9.57        0.20      7.74 o 
   7 -10   7      103.93       84.28     14.47 o 
   8 -10   7       46.86       83.73     17.32 o 
   9 -10   7       25.48       36.39     14.68 o 
  10 -10   7      129.26       98.35     79.37 o 
  11 -10   7       57.95       79.04     19.26 o 
  12 -10   7        1.53       -1.59     12.87 o 
 -10  -9   7       84.42       99.21     21.34 o 
  -9  -9   7      141.12      168.87     26.72 o 
  -8  -9   7       64.54       96.39     14.16 o 
  -7  -9   7        7.05        3.10      6.65 o 
  -6  -9   7     1062.91     1209.18     41.09 o 
  -5  -9   7      485.30      467.48     21.20 o 
  -4  -9   7     1140.45     1254.15     42.52 o 
  -3  -9   7       25.22       21.40      9.40 o 
  -2  -9   7      415.99      384.08     13.18 o 
  -1  -9   7      757.32      653.68     20.52 o 
   0  -9   7     3278.53     2920.03     75.26 o 
   1  -9   7       54.93       61.16      9.69 o 
   2  -9   7     1046.08     1101.81     29.20 o 
   3  -9   7        7.26        7.53     13.36 o 
   4  -9   7        2.95        3.97      6.83 o 
   5  -9   7      279.15      256.72     16.35 o 
   6  -9   7      271.21      294.97     18.41 o 
   7  -9   7      106.97       85.02     19.26 o 
   8  -9   7       69.66      102.29     22.75 o 
   9  -9   7      180.28      192.82     21.59 o 
  10  -9   7       10.08       15.82     11.45 o 
  11  -9   7        8.25        3.24      8.67 o 
  12  -9   7        8.41       -1.39      9.57 o 
 -11  -8   7        0.50       -6.99     13.33 o 
 -10  -8   7       26.31       28.77     17.49 o 
  -9  -8   7        2.65        2.82      7.65 o 
  -8  -8   7      535.38      604.93     27.75 o 
  -7  -8   7       80.58       50.06     10.88 o 
  -6  -8   7      207.89      213.15     13.48 o 
  -5  -8   7      421.49      437.28     21.94 o 
  -4  -8   7      346.35      289.46     14.73 o 
  -3  -8   7      268.02      290.93     11.62 o 
  -2  -8   7     1499.24     1341.42     26.05 o 
  -1  -8   7      111.68      105.12      7.11 o 
   0  -8   7      856.71      814.47     22.15 o 
   1  -8   7     1141.40     1023.70     21.84 o 
   2  -8   7       24.20       16.52      6.54 o 
   3  -8   7       23.93       26.69      6.93 o 
   4  -8   7       49.08       47.88      9.70 o 
   5  -8   7      454.85      437.19     20.58 o 
   6  -8   7      628.20      601.48     27.47 o 
   7  -8   7       90.18       87.80     14.37 o 
   8  -8   7       42.43       46.11     11.31 o 
   9  -8   7       24.78        9.57     20.92 o 
  10  -8   7      107.31       30.86     44.85 o 
  11  -8   7      142.71        0.14     17.77 o 
  12  -8   7       44.62        0.22     19.48 o 
 -11  -7   7        2.14       11.49     11.39 o 
 -10  -7   7       77.20       72.63     13.06 o 
  -9  -7   7      281.81      340.94     34.96 o 
  -8  -7   7      179.22      182.88     18.21 o 
  -7  -7   7      107.96      119.67     12.74 o 
  -6  -7   7      121.25       93.68      9.83 o 
  -5  -7   7      576.78      660.33     34.15 o 
  -4  -7   7      184.28      205.73     15.82 o 
  -3  -7   7     3134.39     2933.81     39.65 o 
  -2  -7   7       15.50       27.86      4.12 o 
  -1  -7   7     3591.79     3063.06     93.28 o 
   0  -7   7       16.43       14.28      3.78 o 
   1  -7   7     2676.09     2588.40     46.22 o 
   2  -7   7     1241.21     1108.15     21.85 o 
   3  -7   7     1216.53      980.33     24.10 o 
   4  -7   7      408.64      359.82     16.42 o 
   5  -7   7      415.12      397.62     19.36 o 
   6  -7   7       95.63       75.69     12.05 o 
   7  -7   7       33.87       41.21      9.72 o 
   8  -7   7      751.27      777.42     26.22 o 
   9  -7   7      734.35      845.53     50.88 o 
  10  -7   7      386.36      424.38    134.65 o 
  11  -7   7       72.74       -2.77     20.68 o 
  12  -7   7        1.11        2.98     18.55 o 
 -12  -6   7       14.83       11.05      9.16 o 
 -11  -6   7      296.54      353.77     21.94 o 
 -10  -6   7        1.82        2.73     10.35 o 
  -9  -6   7        4.06       14.68      8.16 o 
  -8  -6   7       70.00       64.72     13.92 o 
  -7  -6   7      947.35     1109.57     36.09 o 
  -6  -6   7       28.22       21.92      5.52 o 
  -5  -6   7     3523.22     3436.91     70.18 o 
  -4  -6   7     1083.24     1067.73     39.38 o 
  -3  -6   7      473.00      489.36     27.44 o 
  -2  -6   7      264.26      396.55      9.78 o 
  -1  -6   7     7938.06     7010.01    132.99 o 
   0  -6   7     3374.47     3169.38     59.06 o 
   1  -6   7     6716.78     6529.19     88.08 o 
   2  -6   7     1863.85     1779.27     26.49 o 
   3  -6   7      124.96      123.71      7.81 o 
   4  -6   7     1084.31     1172.42     28.26 o 
   5  -6   7     1228.63     1277.01     31.01 o 
   6  -6   7      916.18      963.06     34.75 o 
   7  -6   7      740.86      811.92     23.99 o 
   8  -6   7      105.30       60.87      9.66 o 
   9  -6   7        0.82        7.91      8.57 o 
  10  -6   7      174.45      137.51     46.49 o 
  11  -6   7       32.74       -2.66     23.91 o 
  12  -6   7       12.98       -1.33     24.58 o 
 -13  -5   7        5.61        3.68      8.43 o 
 -12  -5   7       13.71       11.26     10.14 o 
 -11  -5   7      148.76      204.60     20.13 o 
 -10  -5   7        3.63        4.50      7.90 o 
  -9  -5   7     1028.27     1159.12     34.50 o 
  -8  -5   7       34.96       33.32      9.20 o 
  -7  -5   7      556.17      576.59     19.09 o 
  -6  -5   7      513.64      463.58     18.12 o 
  -5  -5   7     2123.26     1996.73     29.92 o 
  -4  -5   7       24.25       37.18      5.84 o 
  -3  -5   7     7911.23     7993.91    177.71 o 
  -2  -5   7     2565.71     2564.16     28.15 o 
  -1  -5   7       93.81       66.99      4.05 o 
   0  -5   7       12.72       18.56      4.13 o 
   1  -5   7     2601.73     2191.38     30.77 o 
   2  -5   7     4898.76     4732.56     61.47 o 
   3  -5   7     6892.66     6558.15     93.05 o 
   4  -5   7       36.48       45.77      7.52 o 
   5  -5   7      772.17      744.78     24.85 o 
   6  -5   7      123.49      112.73     15.99 o 
   7  -5   7      465.36      490.68     19.14 o 
   8  -5   7      277.80      275.08     35.36 o 
   9  -5   7        5.15        8.07     12.29 o 
  10  -5   7      320.69      410.48     61.77 o 
  11  -5   7      205.91       -2.66     24.58 o 
 -13  -4   7      123.54       78.94     39.32 o 
 -12  -4   7       11.91       19.07     10.11 o 
 -11  -4   7      579.27      608.96     30.36 o 
 -10  -4   7       15.30       22.58     17.38 o 
  -9  -4   7      475.25      488.19     22.69 o 
  -8  -4   7      344.79      308.84     20.92 o 
  -7  -4   7     1604.50     1442.64     41.56 o 
  -6  -4   7       27.05       14.21      5.10 o 
  -5  -4   7     3026.96     3025.73     72.42 o 
  -4  -4   7      149.21      157.21      4.29 o 
  -3  -4   7       19.18       11.96      7.51 o 
  -2  -4   7      697.86      725.67     22.54 o 
  -1  -4   7     1656.14     1543.44     40.43 o 
   0  -4   7      329.35      319.35      8.38 o 
   1  -4   7     3091.60     3089.44     41.49 o 
   2  -4   7     2037.15     2273.59     40.65 o 
   3  -4   7     3442.51     2960.03     39.64 o 
   4  -4   7       59.76       54.18      5.62 o 
   5  -4   7      150.33      137.42      9.17 o 
   6  -4   7      207.07      195.28     10.53 o 
   7  -4   7       90.13      103.72     19.93 o 
   8  -4   7      468.42      520.08     90.33 o 
   9  -4   7        1.66        7.31     22.58 o 
  10  -4   7       27.69       -3.99     23.91 o 
  11  -4   7        0.49       -3.99     26.57 o 
 -14  -3   7       18.21       -0.57      9.36 o 
 -13  -3   7       72.99       64.56     62.44 o 
 -12  -3   7        1.64       25.02     11.64 o 
 -11  -3   7       16.98       14.88     22.92 o 
 -10  -3   7       34.90       30.55     13.95 o 
  -9  -3   7      739.07      685.92     30.07 o 
  -8  -3   7       19.73       29.46      8.11 o 
  -7  -3   7     1027.03     1038.82     33.09 o 
  -6  -3   7     3682.39     3659.69    158.75 o 
  -5  -3   7      824.61      788.08     27.90 o 
  -4  -3   7      710.28      771.35     21.56 o 
  -3  -3   7     2249.76     2616.99     77.05 o 
  -2  -3   7     4040.73     3521.64     96.97 o 
  -1  -3   7      283.77      334.36      5.57 o 
   0  -3   7     2711.77     2681.20     37.04 o 
   1  -3   7       39.76       61.28      5.37 o 
   2  -3   7      424.52      477.88     13.32 o 
   3  -3   7     2141.23     2233.15     34.24 o 
   4  -3   7     4578.25     4948.11    103.06 o 
   5  -3   7      299.68      395.20     33.21 o 
   6  -3   7     1094.00     1231.44     66.42 o 
   7  -3   7      450.15      504.80     49.82 o 
   8  -3   7       21.68        7.31     35.20 o 
   9  -3   7       17.71       47.82     32.55 o 
  10  -3   7      305.89      434.39     68.41 o 
  11  -3   7       49.79       -2.66     26.57 o 
 -14  -2   7        8.03       -5.40      9.65 o 
 -13  -2   7        2.86       15.55     16.27 o 
 -12  -2   7      316.83      389.68     31.59 o 
 -11  -2   7        9.27       19.34     11.62 o 
 -10  -2   7       10.63       35.67     13.24 o 
  -9  -2   7       11.95       14.98      8.30 o 
  -8  -2   7     1320.09     1314.52     37.41 o 
  -7  -2   7       34.16       38.72      6.56 o 
  -6  -2   7      151.89      171.11      6.67 o 
  -5  -2   7     1247.49     1288.83     17.38 o 
  -4  -2   7     4415.18     3978.70    107.06 o 
  -3  -2   7       27.22       16.24      2.12 o 
  -2  -2   7     8029.93     7017.79    679.49 o 
  -1  -2   7     1242.82      954.48     15.66 o 
   0  -2   7     3633.10     4297.18     64.87 o 
   1  -2   7       17.00       61.62     11.71 o 
   2  -2   7    16097.79    15343.41    330.07 o 
   3  -2   7     1704.46     1681.26     41.26 o 
   4  -2   7      727.99      666.49     18.23 o 
   5  -2   7      556.93      664.21     72.40 o 
   6  -2   7      257.67      185.31     32.55 o 
   7  -2   7      174.34      235.13     41.18 o 
   8  -2   7     1022.40     1376.91     94.98 o 
   9  -2   7      288.18      437.05     64.43 o 
  10  -2   7        2.95        7.31     28.56 o 
  11  -2   7        1.21       -0.66     23.91 o 
 -14  -1   7       99.77       99.93     83.69 o 
 -13  -1   7        2.99      -11.21     14.36 o 
 -12  -1   7      552.47      630.11     31.39 o 
 -11  -1   7       32.88       61.32     10.83 o 
 -10  -1   7      710.10      708.68     25.83 o 
  -9  -1   7       82.91       75.81      9.32 o 
  -8  -1   7     3931.15     3847.93     73.70 o 
  -7  -1   7        8.40        7.64      4.70 o 
  -6  -1   7    11262.58    11512.48    234.35 o 
  -5  -1   7      289.73      351.17      9.83 o 
  -4  -1   7      517.70      633.90     44.17 o 
  -3  -1   7      141.70       49.59      4.65 o 
  -2  -1   7     8761.46     8549.84    333.10 o 
  -1  -1   7       35.86       89.57      7.64 o 
   0  -1   7     6064.30     6136.14    118.19 o 
   1  -1   7      257.62      276.83     11.73 o 
   2  -1   7       15.89        7.10      4.90 o 
   3  -1   7       14.16        2.06      3.66 o 
   4  -1   7     1426.64     1311.46     33.19 o 
   5  -1   7       94.80       27.79     65.76 o 
   6  -1   7      510.03      574.54     54.47 o 
   7  -1   7       21.13       67.09     53.80 o 
   8  -1   7        0.70        1.33     19.93 o 
   9  -1   7       16.80        5.98     44.50 o 
  10  -1   7        4.98       -1.33     24.58 o 
 -15   0   7        2.31       -1.08      8.03 o 
 -14   0   7       80.65       30.42     32.21 o 
 -13   0   7       13.49        3.85      7.71 o 
 -12   0   7        0.50       16.90     10.40 o 
 -11   0   7       93.18      112.83     12.90 o 
 -10   0   7     1794.78     1910.12     53.80 o 
  -9   0   7        1.92        3.69      9.96 o 
  -8   0   7     1156.41     1093.64     42.18 o 
  -7   0   7       88.02      111.72     11.05 o 
  -6   0   7     1657.66     1501.61     38.22 o 
  -5   0   7       33.75       38.48      5.63 o 
  -4   0   7     2009.62     1748.78    161.07 o 
  -3   0   7       88.76       67.94      8.21 o 
  -2   0   7      768.54      870.53     19.66 o 
  -1   0   7     1013.26     1005.01     21.12 o 
   0   0   7      108.13      181.99     25.90 o 
   1   0   7       60.56       73.17      8.23 o 
   2   0   7      134.95      191.13     10.42 o 
   3   0   7     1361.06     1570.44     29.20 o 
   4   0   7      675.66      706.85     25.08 o 
   5   0   7      725.36      746.07     25.32 o 
   6   0   7      323.74      502.13     38.75 o 
   7   0   7       15.94       24.30     22.58 o 
   8   0   7        0.20        0.93     15.63 o 
   9   0   7        1.58        2.68     17.61 o 
  10   0   7       18.92       -2.36     33.09 o 
 -15   1   7        0.01        0.87      8.07 o 
 -14   1   7      156.47      160.25     25.27 o 
 -13   1   7       91.09       69.23     15.04 o 
 -12   1   7       11.01       32.29     13.60 o 
 -11   1   7      913.61     1067.61     39.89 o 
 -10   1   7      144.50      159.38     19.13 o 
  -9   1   7       98.79      118.22     12.91 o 
  -8   1   7      813.10      935.77     58.78 o 
  -7   1   7       45.61       38.56     12.95 o 
  -6   1   7      605.88      721.12     21.93 o 
  -5   1   7     8287.33     7660.23    357.01 o 
  -4   1   7      878.26      952.87     25.57 o 
  -3   1   7     3487.81     2985.77     63.14 o 
  -2   1   7     2063.77     2143.75     95.31 o 
  -1   1   7     5669.98     5826.34    109.16 o 
   0   1   7      641.76      744.58     49.82 o 
   1   1   7      151.02      160.74     19.93 o 
   2   1   7        4.49       35.20     26.57 o 
   3   1   7     1381.17     1487.69     31.83 o 
   4   1   7      178.46      231.33     12.67 o 
   5   1   7      138.73      162.63     25.31 o 
   6   1   7       49.15       61.91     27.90 o 
   7   1   7      258.26      331.02     39.63 o 
   8   1   7       26.39        0.48     14.27 o 
   9   1   7       13.95       -4.88     23.51 o 
 -15   2   7       78.71      151.44     41.18 o 
 -14   2   7        1.26      -20.59     20.59 o 
 -13   2   7       71.24      168.05     33.21 o 
 -12   2   7        2.80        5.28     10.56 o 
 -11   2   7       77.89      123.02     23.91 o 
 -10   2   7       11.36        8.72      9.15 o 
  -9   2   7      717.72      766.32     43.61 o 
  -8   2   7       39.19       55.34     12.35 o 
  -7   2   7     2896.81     2759.75     58.22 o 
  -6   2   7      187.18      172.73     11.50 o 
  -5   2   7     1197.82     1157.85     72.73 o 
  -4   2   7      299.21      214.63     14.28 o 
  -3   2   7     2895.09     2619.24     56.81 o 
  -2   2   7      414.04      355.28     15.26 o 
  -1   2   7    19436.40    20092.96    485.22 o 
   0   2   7       18.34       13.36      8.30 o 
   1   2   7      128.08      126.20     21.25 o 
   2   2   7      424.00      419.78     57.12 o 
   3   2   7     1332.02     1436.69     71.07 o 
   4   2   7       52.84       46.29      8.20 o 
   5   2   7      214.12      284.00     32.15 o 
   6   2   7        4.57      -18.77     18.77 o 
   7   2   7      165.48      143.83    112.92 o 
   8   2   7       42.84        0.52     16.82 o 
   9   2   7       92.41        7.96     23.16 o 
 -15   3   7       45.04       25.24     27.23 o 
 -14   3   7        0.07       13.28     21.92 o 
 -12   3   7      228.54      270.33     38.52 o 
 -11   3   7     1492.00     1851.82     83.69 o 
 -10   3   7       27.61       62.95     20.26 o 
  -9   3   7     1139.97     1298.83     75.39 o 
  -8   3   7      376.50      374.01     20.33 o 
  -7   3   7        3.60       -1.60     17.27 o 
  -6   3   7      411.42      401.11     21.61 o 
  -5   3   7     1810.80     1627.46     56.46 o 
  -4   3   7       47.22       80.70     10.09 o 
  -3   3   7     3733.69     3408.74     76.05 o 
  -2   3   7      245.38      283.34     20.32 o 
  -1   3   7       27.15       31.97     10.09 o 
   0   3   7      285.19      284.91     19.39 o 
   1   3   7     1503.75     1589.45     69.08 o 
   2   3   7        0.13       25.24     17.93 o 
   3   3   7      313.40      360.67     41.18 o 
   4   3   7      175.44      164.06     35.87 o 
   5   3   7      123.28      138.29      8.44 o 
   6   3   7        0.14       -8.22     17.77 o 
   7   3   7        1.55       -1.16     15.95 o 
   8   3   7       26.92       -4.65     20.39 o 
 -15   4   7        8.98      -15.94     26.57 o 
 -14   4   7      184.47      250.41     47.16 o 
 -12   4   7       85.92      156.09     34.54 o 
 -11   4   7      233.64      314.29     33.16 o 
 -10   4   7      239.59      315.81     25.04 o 
  -9   4   7      296.07      299.35     22.41 o 
  -8   4   7     1485.04     1656.21    140.48 o 
  -7   4   7     1470.42     1567.51     68.75 o 
  -6   4   7       42.82       40.64     12.65 o 
  -5   4   7       50.85       39.38     16.63 o 
  -4   4   7        3.00        4.98     11.62 o 
  -3   4   7       54.41       32.21     10.33 o 
  -2   4   7        1.04       13.66     11.36 o 
  -1   4   7      156.18      183.96     18.04 o 
   0   4   7      208.18      252.84     26.03 o 
   1   4   7        0.39       28.56     19.26 o 
   2   4   7      181.86      193.95     35.20 o 
   3   4   7        6.33      -31.88     40.52 o 
   4   4   7      106.59      100.96     35.20 o 
   5   4   7        9.17       17.00      9.20 o 
   6   4   7      224.99        0.00     21.25 o 
   7   4   7        1.15       -3.32     27.23 o 
 -14   5   7       19.25       23.25     28.56 o 
 -13   5   7       92.88      118.23     37.20 o 
 -12   5   7       25.70       31.84     29.56 o 
 -11   5   7       43.81       71.04     18.72 o 
 -10   5   7      361.08      456.70     31.02 o 
  -9   5   7      255.65      240.44     22.88 o 
  -8   5   7     1030.21     1020.53     75.72 o 
  -7   5   7      158.00      165.35     40.52 o 
  -6   5   7       14.10       23.96     19.26 o 
  -5   5   7        7.17       16.89      9.83 o 
  -4   5   7      198.90      193.14     21.70 o 
  -3   5   7        3.16       10.63     13.62 o 
  -2   5   7      867.18      873.85     41.93 o 
  -1   5   7      194.52      217.15     39.19 o 
   0   5   7      934.84     1000.31    110.92 o 
   1   5   7      278.97      417.12     75.72 o 
   2   5   7      446.53      579.19     57.79 o 
   3   5   7       96.99      103.62     36.53 o 
   4   5   7      672.82      880.74     82.36 o 
   5   5   7       18.18       19.93      4.65 o 
   6   5   7       29.82       -2.66     25.90 o 
   7   5   7       56.30        1.94     19.49 o 
 -14   6   7       66.19      117.57     43.17 o 
 -13   6   7        0.29       18.42     17.77 o 
 -12   6   7       35.85       71.32     37.16 o 
 -11   6   7      282.48      370.34     40.90 o 
 -10   6   7      584.18      721.00     40.06 o 
  -9   6   7      351.12      399.50     29.28 o 
  -8   6   7       39.37       42.98     14.47 o 
  -7   6   7      345.59      359.26     44.50 o 
  -6   6   7     1535.07     1455.62     81.03 o 
  -5   6   7        8.88       33.73     22.58 o 
  -4   6   7     1956.54     2047.21     62.23 o 
  -3   6   7       73.05       67.65     19.81 o 
  -2   6   7       27.53       41.71     15.22 o 
  -1   6   7      667.63      645.53     37.28 o 
   0   6   7      851.40     1017.28     86.68 o 
   1   6   7      135.70      117.30     23.26 o 
   2   6   7      728.21     1032.18    130.85 o 
   3   6   7       91.34      101.62     41.18 o 
   4   6   7        0.09       -4.65      7.31 o 
   5   6   7       81.70       -3.32     27.23 o 
   6   6   7       74.57        4.56     21.07 o 
 -15   7   7        4.63      -39.19     39.19 o 
 -14   7   7      220.97      241.77    148.78 o 
 -13   7   7       35.54       14.47     18.98 o 
 -12   7   7       25.93       20.70     21.51 o 
 -11   7   7       42.34       27.91     18.24 o 
 -10   7   7       15.36        1.70     10.97 o 
  -9   7   7      238.17      337.11     29.88 o 
  -8   7   7     1479.45     1582.92    166.05 o 
  -7   7   7      165.56      158.88     22.01 o 
  -6   7   7      795.25      979.12     53.14 o 
  -5   7   7        5.73       12.92     12.65 o 
  -4   7   7      204.91      254.09     32.18 o 
  -3   7   7      249.79      270.69     30.22 o 
  -2   7   7      524.65      594.73     47.49 o 
  -1   7   7        9.91       -7.70     14.00 o 
   0   7   7       79.51      122.28     24.86 o 
   1   7   7      274.98      298.05     43.17 o 
   2   7   7       96.30      110.26     44.50 o 
   3   7   7       13.86        0.66     36.53 o 
   4   7   7       64.04       48.72     28.56 o 
   5   7   7       13.10      -15.94     37.20 o 
 -14   8   7       15.68        0.64     15.01 o 
 -13   8   7       73.38        1.27     15.22 o 
 -12   8   7      223.00      349.40     40.58 o 
 -11   8   7        6.45        5.62     15.48 o 
 -10   8   7      232.15      374.39     35.74 o 
  -9   8   7        2.30       -3.25     15.36 o 
  -8   8   7       12.09        7.40     15.92 o 
  -7   8   7       33.16       62.06     28.89 o 
  -6   8   7       37.74       71.13     20.13 o 
  -5   8   7      441.25      541.75     45.93 o 
  -4   8   7       14.60       21.50     20.08 o 
  -3   8   7       31.18       22.79     21.25 o 
  -2   8   7       48.41       41.58     20.05 o 
  -1   8   7       88.15      112.25     30.89 o 
   0   8   7        6.16      -13.69     17.55 o 
   1   8   7       81.27       45.03     39.85 o 
   2   8   7        7.09       -1.99     25.90 o 
   3   8   7       62.32        0.00     22.58 o 
   4   8   7        1.07        0.00     23.91 o 
 -14   9   7        2.78        3.53     24.24 o 
 -13   9   7       90.27        2.61     29.07 o 
 -12   9   7      189.66      186.18    129.19 o 
 -11   9   7        1.07        2.29     27.90 o 
 -10   9   7       39.57       57.97     39.19 o 
  -9   9   7      194.79      227.49     32.04 o 
  -8   9   7        6.56       -4.86     13.52 o 
  -7   9   7       83.80       93.22     24.39 o 
  -6   9   7      204.81      206.31     30.36 o 
  -5   9   7       11.86       -7.60     19.61 o 
  -4   9   7      111.70      158.02     35.19 o 
  -3   9   7        0.09       -6.12     25.78 o 
  -2   9   7       19.33       24.02     25.80 o 
  -1   9   7      213.16      142.31    137.49 o 
   0   9   7       51.50        0.04     18.30 o 
   1   9   7      215.56       -1.99     28.56 o 
   2   9   7        5.90        0.00     23.25 o 
   3   9   7        1.90       -3.12     11.27 o 
 -13  10   7        1.27        2.66     18.79 o 
 -12  10   7       33.51       -0.75     16.20 o 
 -11  10   7        7.53        0.91     16.90 o 
 -10  10   7       23.40        4.36     16.61 o 
  -9  10   7      114.09      133.88     30.16 o 
  -8  10   7        3.95        2.71     18.93 o 
  -7  10   7       26.92       58.02     23.83 o 
  -6  10   7        6.91        2.59     14.74 o 
  -5  10   7        0.28      -20.18     20.18 o 
  -4  10   7      211.13      306.09     39.45 o 
  -3  10   7      203.24      160.40    118.56 o 
  -2  10   7       34.98        1.45     15.78 o 
  -1  10   7       91.88        1.70     16.76 o 
   0  10   7       39.74       -2.74     18.35 o 
   1  10   7        0.48       -0.66     27.90 o 
 -12  11   7       43.39       -1.85     25.54 o 
 -11  11   7       48.26        4.20     19.96 o 
 -10  11   7        6.47       -4.43     18.77 o 
  -9  11   7       33.82        8.95     25.07 o 
  -8  11   7      130.59        0.51     24.68 o 
  -7  11   7       20.63       -3.95     28.65 o 
  -6  11   7      161.59        0.86     15.89 o 
  -5  11   7      207.03      255.14    178.34 o 
  -4  11   7        2.95        2.01     17.14 o 
  -3  11   7        4.94       -0.38     15.22 o 
  -2  11   7       73.44        1.93     18.33 o 
  -1  11   7       54.82       -0.11     14.83 o 
 -11  12   7       27.34       -0.60     17.30 o 
 -10  12   7       33.26      -14.53     23.55 o 
  -9  12   7        0.27       -5.75     26.14 o 
  -8  12   7       49.75        6.49     25.92 o 
  -7  12   7       32.12        0.52     20.27 o 
  -6  12   7       14.52       -1.18     17.30 o 
  -5  12   7       23.14        1.04     16.89 o 
  -4  12   7       83.88        5.94     26.55 o 
  -3  12   7       10.39       -0.94     23.32 o 
  -1 -16   8      174.72      190.04     39.47 o 
   0 -16   8       30.88       48.87     20.76 o 
   1 -16   8       13.09       16.17     22.12 o 
   2 -16   8        1.31        5.06     10.47 o 
   3 -16   8        6.20       12.76     15.00 o 
   4 -16   8        6.96       11.41     13.96 o 
   5 -16   8      116.65      101.03     37.71 o 
   6 -16   8        5.58       -1.98     11.03 o 
   7 -16   8       51.66       -1.29     10.75 o 
  -3 -15   8       47.21       34.85     15.22 o 
  -2 -15   8       28.70       46.79     17.60 o 
  -1 -15   8        1.05       -5.78     15.09 o 
   0 -15   8       31.52       10.85     14.82 o 
   1 -15   8        2.95       17.17     14.16 o 
   2 -15   8      124.81      128.91     28.64 o 
   3 -15   8       26.39       24.52     16.17 o 
   4 -15   8      244.19      257.12    106.94 o 
   5 -15   8      127.49      132.47     53.32 o 
   6 -15   8        4.26        1.14     12.82 o 
   7 -15   8        1.87       -2.04     11.63 o 
   8 -15   8       96.36       35.64     37.36 o 
  -5 -14   8        2.62       34.84     64.76 o 
  -4 -14   8       96.16      107.58     31.55 o 
  -3 -14   8        0.72        3.85     13.18 o 
  -2 -14   8       29.09       36.33     18.05 o 
  -1 -14   8        9.81        1.51      8.76 o 
   0 -14   8      473.34      620.85     40.64 o 
   1 -14   8       53.97       54.70     15.76 o 
   2 -14   8      437.71      506.56     31.97 o 
   3 -14   8      134.09      125.77     18.41 o 
   4 -14   8       36.93       46.21     16.81 o 
   5 -14   8        0.15        5.95     12.52 o 
   6 -14   8      334.33      447.18     37.06 o 
   7 -14   8       12.58       16.38     20.30 o 
   8 -14   8      100.51      121.88     49.86 o 
   9 -14   8      125.31      132.22     68.74 o 
  -6 -13   8       64.54       85.90     27.16 o 
  -5 -13   8        0.43        4.32     13.15 o 
  -4 -13   8      225.00      293.12     43.51 o 
  -3 -13   8       58.22       53.45     17.12 o 
  -2 -13   8     1190.57     1250.87     39.87 o 
  -1 -13   8       71.43       64.38     18.50 o 
   0 -13   8       24.18       22.00     10.20 o 
   1 -13   8      148.05      157.39     16.72 o 
   2 -13   8       15.61       31.54     11.85 o 
   3 -13   8      197.92      175.37     18.80 o 
   4 -13   8     1170.31     1414.95     57.93 o 
   5 -13   8      141.73      168.66     22.80 o 
   6 -13   8       60.84       63.65     18.34 o 
   7 -13   8      135.37      183.13     24.96 o 
   8 -13   8      252.72      313.58     27.44 o 
   9 -13   8        6.19       -9.44     16.63 o 
  10 -13   8       41.98       25.90     36.53 o 
  -7 -12   8        0.08       -6.45     10.13 o 
  -6 -12   8      405.01      632.71     79.37 o 
  -5 -12   8        2.12      -10.06     12.86 o 
  -4 -12   8      263.18      293.75     27.41 o 
  -3 -12   8       72.09       73.39     15.94 o 
  -2 -12   8       92.57      118.17     13.27 o 
  -1 -12   8      261.31      269.14     19.60 o 
   0 -12   8       12.60        0.64     12.06 o 
   1 -12   8        8.02       -4.25     11.33 o 
   2 -12   8       63.35       55.92     11.91 o 
   3 -12   8        8.39       14.76      9.65 o 
   4 -12   8       71.10       91.75     16.36 o 
   5 -12   8        3.86        8.40     14.66 o 
   6 -12   8      241.98      300.81     26.04 o 
   7 -12   8        1.65       -3.36     13.79 o 
   8 -12   8      350.91      478.73     35.63 o 
   9 -12   8        1.75       25.90     33.21 o 
  10 -12   8        4.03       31.88     19.93 o 
  -8 -11   8      122.32      134.37     17.63 o 
  -7 -11   8       10.66        6.12     10.08 o 
  -6 -11   8        1.49        8.06     14.74 o 
  -5 -11   8       49.87       48.36     15.16 o 
  -4 -11   8       89.60       86.85     27.38 o 
  -3 -11   8        5.22        8.65      8.20 o 
  -2 -11   8      189.84      201.33     16.09 o 
  -1 -11   8      311.56      283.71     27.38 o 
   0 -11   8      134.92      123.75     17.48 o 
   1 -11   8      564.87      582.01     35.50 o 
   2 -11   8      157.34      119.59     28.64 o 
   3 -11   8        8.74       24.96      9.50 o 
   4 -11   8        0.57       -6.78      9.30 o 
   5 -11   8      572.65      663.91     36.08 o 
   6 -11   8      127.78      162.89     17.76 o 
   7 -11   8      102.95      133.82     21.36 o 
   8 -11   8      267.29      300.09     32.21 o 
   9 -11   8       76.47      119.56     25.90 o 
  10 -11   8        5.04       12.25     13.40 o 
  11 -11   8       81.98        0.66     10.63 o 
  -9 -10   8       75.95       95.85     18.44 o 
  -8 -10   8        6.05        0.53      7.11 o 
  -7 -10   8       57.50       52.82     10.60 o 
  -6 -10   8        1.83       -5.14      8.04 o 
  -5 -10   8        1.10       12.04      9.64 o 
  -4 -10   8       35.66       30.78      9.87 o 
  -3 -10   8     1056.24     1093.35     27.48 o 
  -2 -10   8      632.90      653.12     20.18 o 
  -1 -10   8     3044.92     2733.12     61.34 o 
   0 -10   8      150.18      157.16     12.57 o 
   1 -10   8     1143.84     1122.34     28.18 o 
   2 -10   8       66.13       58.35     12.56 o 
   3 -10   8     2160.43     2244.09     51.84 o 
   4 -10   8      119.58      123.59     13.21 o 
   5 -10   8      249.20      278.22     18.40 o 
   6 -10   8       47.20       88.42     13.65 o 
   7 -10   8      379.34      501.60     30.00 o 
   8 -10   8        0.55       -6.67     11.29 o 
   9 -10   8      586.49      803.83     50.92 o 
  10 -10   8       18.26        2.88      9.51 o 
  11 -10   8       15.36        0.54     11.55 o 
 -10  -9   8        8.09        7.66     13.23 o 
  -9  -9   8       34.34       23.77     10.19 o 
  -8  -9   8       80.46       68.92     12.18 o 
  -7  -9   8      328.22      428.25     20.56 o 
  -6  -9   8       67.15       82.24      9.62 o 
  -5  -9   8     1264.36     1309.51     34.51 o 
  -4  -9   8       42.02       44.34      8.87 o 
  -3  -9   8      288.16      231.56     12.18 o 
  -2  -9   8      562.25      577.50     15.03 o 
  -1  -9   8     3117.57     2909.80     75.45 o 
   0  -9   8      346.64      336.98     13.41 o 
   1  -9   8     4983.06     4721.79     80.36 o 
   2  -9   8      419.50      415.14     17.77 o 
   3  -9   8       59.47       56.99      9.17 o 
   4  -9   8       61.51       63.91     11.04 o 
   5  -9   8      803.09      977.25     32.34 o 
   6  -9   8       20.00       57.40     25.24 o 
   7  -9   8      192.20      229.15     18.47 o 
   8  -9   8       35.95       32.47     12.97 o 
   9  -9   8      128.31      117.89     15.88 o 
  10  -9   8       32.15        1.05      7.10 o 
  11  -9   8       50.64       -2.15     10.70 o 
 -11  -8   8       41.92       19.68     21.86 o 
 -10  -8   8       90.17       76.25     14.34 o 
  -9  -8   8      395.60      535.76     43.46 o 
  -8  -8   8        4.17       15.29     10.55 o 
  -7  -8   8      382.94      354.25     17.19 o 
  -6  -8   8       89.88       89.33     10.03 o 
  -5  -8   8      546.91      512.95     34.02 o 
  -4  -8   8      198.88      212.86     16.48 o 
  -3  -8   8     2069.71     1843.19     35.38 o 
  -2  -8   8      257.90      247.02      8.38 o 
  -1  -8   8      816.72      805.40     19.55 o 
   0  -8   8       25.60       28.88      4.86 o 
   1  -8   8      332.40      336.51     11.11 o 
   2  -8   8        6.22        3.66      5.56 o 
   3  -8   8     1989.90     1950.49     41.14 o 
   4  -8   8      159.63      192.56     14.37 o 
   5  -8   8       17.53       22.65      8.16 o 
   6  -8   8       18.44       15.81      8.20 o 
   7  -8   8       12.01        7.43     10.76 o 
   8  -8   8      177.24      237.71     18.40 o 
   9  -8   8      158.77      201.95     16.72 o 
  10  -8   8      328.76      340.90     19.34 o 
  11  -8   8       13.17        0.96      5.57 o 
 -11  -7   8       47.96       49.85     18.47 o 
 -10  -7   8       23.18       35.58     10.58 o 
  -9  -7   8        2.23       -2.46     11.54 o 
  -8  -7   8       28.47       27.87      8.60 o 
  -7  -7   8      613.32      676.07     37.71 o 
  -6  -7   8        0.66        6.93      9.20 o 
  -5  -7   8      485.72      502.98     23.20 o 
  -4  -7   8      354.26      327.00     28.13 o 
  -3  -7   8      151.18      127.24     14.02 o 
  -2  -7   8      195.55      208.38      7.62 o 
  -1  -7   8      275.79      211.74      9.78 o 
   0  -7   8      168.41      118.78      5.80 o 
   1  -7   8       28.42       25.80      4.74 o 
   2  -7   8     2988.04     3006.11     53.56 o 
   3  -7   8       32.50       39.24      6.47 o 
   4  -7   8      664.45      651.25     19.55 o 
   5  -7   8       13.99       20.72      8.80 o 
   6  -7   8      619.31      702.53     23.27 o 
   7  -7   8       33.39       18.99     11.76 o 
   8  -7   8     1063.92     1174.17     33.51 o 
   9  -7   8       59.91       56.12     14.16 o 
  10  -7   8        6.21       -1.43      7.84 o 
  11  -7   8        0.97        0.66     20.59 o 
 -12  -6   8       36.66       35.18     18.63 o 
 -11  -6   8       18.78       15.53      9.54 o 
 -10  -6   8        2.62       -0.13      6.96 o 
  -9  -6   8      136.86      173.41     13.80 o 
  -8  -6   8     1761.61     1809.52     43.88 o 
  -7  -6   8      210.85      194.07     12.45 o 
  -6  -6   8      361.95      358.93     23.70 o 
  -5  -6   8       13.25       13.58      3.77 o 
  -4  -6   8       21.26       29.54      6.03 o 
  -3  -6   8        6.89       10.97      7.44 o 
  -2  -6   8     1917.15     1644.35     21.21 o 
  -1  -6   8      573.50      477.34     10.32 o 
   0  -6   8     3081.82     2404.51     31.90 o 
   1  -6   8        5.92        7.88      4.04 o 
   2  -6   8      411.25      380.67     11.56 o 
   3  -6   8      645.22      595.86     15.72 o 
   4  -6   8      551.37      523.72     16.92 o 
   5  -6   8      635.20      743.74     23.42 o 
   6  -6   8     3034.24     3324.68     69.87 o 
   7  -6   8      419.04      404.72     17.44 o 
   8  -6   8      187.34      203.12     18.17 o 
   9  -6   8      273.07      272.06     21.02 o 
  10  -6   8      156.51       -6.64     41.85 o 
  11  -6   8       95.55       -4.65     45.83 o 
 -13  -5   8        8.23        3.30      9.48 o 
 -12  -5   8        4.23       -0.30      6.60 o 
 -11  -5   8       16.63       18.28      9.57 o 
 -10  -5   8      538.40      653.73     27.42 o 
  -9  -5   8      341.45      349.06     16.46 o 
  -8  -5   8      399.15      442.09     16.61 o 
  -7  -5   8       78.42      103.17     10.54 o 
  -6  -5   8       62.49       65.87     10.83 o 
  -5  -5   8      541.54      453.35     13.55 o 
  -4  -5   8     8195.91     7870.75    223.23 o 
  -3  -5   8     2015.69     2092.19     50.94 o 
  -2  -5   8      429.46      389.39     19.26 o 
  -1  -5   8      100.69      137.65      4.59 o 
   0  -5   8     1071.70      968.29     13.39 o 
   1  -5   8     5705.14     5346.61     71.81 o 
   2  -5   8     5480.19     5256.28     91.17 o 
   3  -5   8       11.30       16.71      6.14 o 
   4  -5   8      917.88      903.35     20.70 o 
   5  -5   8      674.91      640.22     20.53 o 
   6  -5   8      446.05      487.68     22.28 o 
   7  -5   8      349.70      359.97     28.56 o 
   8  -5   8      367.49      378.11     41.51 o 
   9  -5   8      462.03      676.83    112.25 o 
  10  -5   8      525.32      660.89     77.05 o 
  11  -5   8       38.38       -1.99     24.58 o 
 -13  -4   8       97.76       87.26     32.19 o 
 -12  -4   8      476.87      683.10     34.28 o 
 -11  -4   8      104.78      121.37     20.22 o 
 -10  -4   8       70.32      108.51     20.59 o 
  -9  -4   8      127.45      130.00     14.35 o 
  -8  -4   8     1112.64     1216.57     33.17 o 
  -7  -4   8      606.38      530.42     23.44 o 
  -6  -4   8     2454.78     2451.50     38.02 o 
  -5  -4   8      482.02      582.88     11.54 o 
  -4  -4   8     1029.58     1184.29     51.14 o 
  -3  -4   8     5804.78     5627.18    168.05 o 
  -2  -4   8     2292.48     1998.57     46.26 o 
  -1  -4   8     1134.22      819.43     34.96 o 
   0  -4   8     1171.78     1070.24     22.68 o 
   1  -4   8        1.14        3.70      4.57 o 
   2  -4   8      132.41      189.91      9.40 o 
   3  -4   8      608.76      601.22     17.87 o 
   4  -4   8      945.37      893.80     22.29 o 
   5  -4   8      229.13      262.87     13.60 o 
   6  -4   8      744.35      677.49     49.15 o 
   7  -4   8      149.97      148.78     33.21 o 
   8  -4   8        5.78      -26.57     26.57 o 
   9  -4   8      263.35      269.67     90.33 o 
  10  -4   8       50.90       -3.32     24.58 o 
  11  -4   8       48.26        3.32     27.23 o 
 -14  -3   8       50.69       47.57     49.82 o 
 -13  -3   8        2.82      -12.10     12.10 o 
 -12  -3   8       24.11       19.82     11.71 o 
 -11  -3   8      313.92      304.82     27.14 o 
 -10  -3   8     1021.88     1095.72     44.84 o 
  -9  -3   8      274.95      237.33     16.70 o 
  -8  -3   8      377.51      370.11     18.66 o 
  -7  -3   8       25.12       25.90      6.59 o 
  -6  -3   8     1381.47     1343.89     26.48 o 
  -5  -3   8     1333.33     1373.28     26.35 o 
  -4  -3   8     6750.60     6347.85    191.29 o 
  -3  -3   8     2355.90     2202.52     71.07 o 
  -2  -3   8     1752.78     1736.45     31.88 o 
  -1  -3   8     1760.08     1503.60     38.47 o 
   0  -3   8       21.63       16.91      5.25 o 
   1  -3   8       56.00       57.47     10.30 o 
   2  -3   8      205.19      250.45     12.65 o 
   3  -3   8     4790.78     4955.43    106.61 o 
   4  -3   8      222.21      236.33     17.83 o 
   5  -3   8     1996.90     2064.36    122.88 o 
   6  -3   8        6.96        5.98     16.61 o 
   7  -3   8        0.33        1.99     16.61 o 
   8  -3   8       49.26       52.47     53.80 o 
   9  -3   8       90.07      145.46     45.83 o 
  10  -3   8        0.09        0.00     20.59 o 
 -14  -2   8       17.93       19.11     21.25 o 
 -13  -2   8      106.38      140.69     24.32 o 
 -12  -2   8        3.25       -4.58     11.96 o 
 -11  -2   8        3.43       10.24      9.62 o 
 -10  -2   8      142.54      167.09     16.43 o 
  -9  -2   8      493.11      458.30     17.27 o 
  -8  -2   8       53.12       56.68      6.77 o 
  -7  -2   8      662.29      638.05     13.98 o 
  -6  -2   8       28.12       47.70      4.28 o 
  -5  -2   8     4182.71     3799.15     95.06 o 
  -4  -2   8     2531.31     2384.72     43.63 o 
  -3  -2   8     2550.93     2701.78     52.97 o 
  -2  -2   8      429.31      458.00     13.76 o 
  -1  -2   8     2261.45     3050.39     60.20 o 
   0  -2   8      576.76      379.03     11.70 o 
   1  -2   8     7366.36     8488.08    170.14 o 
   2  -2   8      772.80      673.09     24.42 o 
   3  -2   8     1865.41     1797.74     42.59 o 
   4  -2   8      427.84      502.31     16.75 o 
   5  -2   8      252.32      314.11     13.61 o 
   6  -2   8      488.39      745.91     59.11 o 
   7  -2   8      707.23      802.37     67.75 o 
   8  -2   8       66.99       96.31     39.85 o 
   9  -2   8       38.67       -7.31     27.23 o 
  10  -2   8        1.02        0.66     40.52 o 
 -14  -1   8        4.12       -2.02      9.89 o 
 -13  -1   8      154.59      174.11     25.16 o 
 -12  -1   8       17.07       21.25     11.04 o 
 -11  -1   8        6.62        3.39      6.75 o 
 -10  -1   8        1.07       -6.07      6.92 o 
  -9  -1   8      767.36      815.27     21.68 o 
  -8  -1   8      635.07      656.58     17.08 o 
  -7  -1   8     2334.15     2279.87     86.68 o 
  -6  -1   8      226.46      184.72      9.96 o 
  -5  -1   8      539.77      445.35     26.24 o 
  -4  -1   8     5030.30     4801.08    140.48 o 
  -3  -1   8     2677.15     2017.70     86.68 o 
  -2  -1   8    12375.28    11405.71    208.90 o 
  -1  -1   8     5428.84     5240.07    156.09 o 
   0  -1   8       39.21       40.66      7.47 o 
   1  -1   8      157.39      135.40      9.85 o 
   2  -1   8     1215.62     1302.89     28.72 o 
   3  -1   8      530.84      517.88     19.74 o 
   4  -1   8      815.94      922.84     21.26 o 
   5  -1   8     1531.72     1675.76     48.23 o 
   6  -1   8      400.24      621.59     42.27 o 
   7  -1   8        8.86       18.05     21.52 o 
   8  -1   8       11.92       15.28     20.20 o 
   9  -1   8       77.53        3.63     22.39 o 
  10  -1   8       10.82        6.68     21.84 o 
 -15   0   8       11.55       13.02     15.61 o 
 -14   0   8        0.25        8.36     12.63 o 
 -13   0   8       42.56       32.90     12.68 o 
 -12   0   8      116.05      168.31     16.10 o 
 -11   0   8      203.98      286.44     20.26 o 
 -10   0   8     1399.08     1378.35     45.93 o 
  -9   0   8      486.11      536.28     20.39 o 
  -8   0   8       43.77       36.65      8.78 o 
  -7   0   8      484.93      519.96     15.95 o 
  -6   0   8     4550.35     4435.59     77.26 o 
  -5   0   8     1288.56      999.36     55.13 o 
  -4   0   8     5122.71     4954.58    205.57 o 
  -3   0   8     5869.20     5612.92     99.58 o 
  -2   0   8      183.89      139.08      8.21 o 
  -1   0   8     5077.88     5018.77    131.51 o 
   0   0   8       59.09       39.85     11.96 o 
   1   0   8     2628.84     2612.80     54.18 o 
   2   0   8       85.24       60.77     23.09 o 
   3   0   8        1.88        3.61      4.53 o 
   4   0   8      168.41      186.42     13.06 o 
   5   0   8       55.82       65.11      6.85 o 
   6   0   8        4.12       -3.71     13.38 o 
   7   0   8      104.69      154.27     34.54 o 
   8   0   8        1.27        0.37     19.94 o 
   9   0   8       62.16       -2.33     18.77 o 
 -15   1   8        2.54      -13.12     13.12 o 
 -14   1   8      152.62      199.56     26.30 o 
 -13   1   8       19.65       36.72     26.06 o 
 -12   1   8      248.09      329.71     24.41 o 
 -11   1   8      360.74      396.43     24.41 o 
 -10   1   8      170.32      194.04     31.22 o 
  -9   1   8       12.04       13.68      9.95 o 
  -8   1   8     1146.47     1211.23     86.35 o 
  -7   1   8      161.09      169.00     13.24 o 
  -6   1   8      278.88      285.35     19.45 o 
  -5   1   8      835.27      942.41     72.07 o 
  -4   1   8      124.88       92.15      9.14 o 
  -3   1   8     1919.09     1889.80     36.63 o 
  -2   1   8     1130.52     1169.29     31.56 o 
  -1   1   8     1282.17     1272.28     43.51 o 
   0   1   8      110.05       70.41     15.28 o 
   1   1   8      261.47      279.63     25.90 o 
   2   1   8      420.98      429.42     17.86 o 
   3   1   8      380.26      397.10     32.21 o 
   4   1   8        4.02       -0.32      3.73 o 
   5   1   8      234.15      377.47     35.44 o 
   6   1   8      109.78      148.67     36.48 o 
   7   1   8      100.13       95.57     72.40 o 
   8   1   8        2.66       -1.18     20.01 o 
   9   1   8       15.69        6.56     38.22 o 
 -15   2   8       15.28       -9.17     15.26 o 
 -14   2   8        9.89       19.26     15.26 o 
 -13   2   8        0.92        7.31     17.27 o 
 -12   2   8       16.69       21.25     18.60 o 
 -11   2   8      115.05      133.01     17.83 o 
 -10   2   8     1465.29     1810.31     77.71 o 
  -9   2   8       12.83        5.19      7.47 o 
  -8   2   8       10.31        4.41      6.53 o 
  -7   2   8      460.13      462.45     18.51 o 
  -6   2   8      225.25      263.56     15.71 o 
  -5   2   8      467.03      404.65     19.29 o 
  -4   2   8      333.07      320.50     14.56 o 
  -3   2   8      569.86      487.43     32.55 o 
  -2   2   8     4873.63     4959.80    114.24 o 
  -1   2   8       14.40        7.11      7.27 o 
   0   2   8      556.99      624.36     59.78 o 
   1   2   8      149.65      170.04     43.17 o 
   2   2   8      128.36      186.64     29.23 o 
   3   2   8      872.27      961.35     26.91 o 
   4   2   8      301.86      370.80     12.90 o 
   5   2   8       74.71       68.48      3.31 o 
   6   2   8      230.11      203.72    148.78 o 
   7   2   8       44.34       -2.63     17.14 o 
   8   2   8       75.96        6.60     26.20 o 
 -15   3   8        5.32      -17.83     17.83 o 
 -14   3   8       21.31       24.03     17.14 o 
 -13   3   8       99.75      158.18     24.16 o 
 -12   3   8      351.42      417.59     30.90 o 
 -11   3   8      342.03      419.45     27.87 o 
 -10   3   8      730.47      891.32     40.85 o 
  -9   3   8       19.80       28.76     12.29 o 
  -8   3   8      149.77      199.02     20.39 o 
  -7   3   8      842.79      808.35     45.83 o 
  -6   3   8     2018.64     1887.39     50.84 o 
  -5   3   8     1512.13     1425.87     42.07 o 
  -4   3   8     2104.75     2009.30    101.96 o 
  -3   3   8       29.44       51.21     12.21 o 
  -2   3   8     2168.19     2414.56     66.69 o 
  -1   3   8     1966.66     2137.46     87.68 o 
   0   3   8      592.86      606.12     35.54 o 
   1   3   8     1026.08      984.36     57.12 o 
   2   3   8      864.17     1044.80    102.29 o 
   3   3   8        5.25       23.25     22.58 o 
   4   3   8       34.14       40.52     27.90 o 
   5   3   8      389.03      475.81     97.31 o 
   6   3   8      163.92       16.02     22.01 o 
   7   3   8       44.04        4.18     23.30 o 
 -15   4   8       93.11      144.80     41.18 o 
 -14   4   8      159.35      212.33     30.96 o 
 -13   4   8      153.16      220.68     28.81 o 
 -12   4   8       97.98      130.87     22.01 o 
 -11   4   8       76.71      138.41     20.80 o 
 -10   4   8        0.31       -0.82     23.25 o 
  -9   4   8      943.07     1317.65     44.70 o 
  -8   4   8      527.89      551.58     32.43 o 
  -7   4   8     1938.98     1993.74     52.38 o 
  -6   4   8     2487.57     2514.79     61.97 o 
  -5   4   8      892.88      843.26     36.20 o 
  -4   4   8       16.17       18.70      9.62 o 
  -3   4   8      855.05      864.50     38.32 o 
  -2   4   8      391.62      396.31     27.90 o 
  -1   4   8      750.30      774.78     74.39 o 
   0   4   8      182.36      165.02     20.33 o 
   1   4   8       86.31      100.96     28.56 o 
   2   4   8      152.40      227.16     39.19 o 
   3   4   8      198.41      208.56     42.51 o 
   4   4   8      323.16      333.43     89.67 o 
   5   4   8       12.44        8.07      3.38 o 
   6   4   8        0.52       -5.31     26.57 o 
   7   4   8       31.79        7.44     22.53 o 
 -15   5   8       56.82      134.17     41.85 o 
 -14   5   8      137.13      196.45     32.15 o 
 -13   5   8       42.95       54.14     21.07 o 
 -12   5   8       11.97       13.46     25.57 o 
 -11   5   8      884.55     1240.83     52.50 o 
 -10   5   8      215.39      264.83     31.88 o 
  -9   5   8       19.12       23.67     12.65 o 
  -8   5   8      202.98      229.16     26.41 o 
  -7   5   8      280.53      302.05     26.57 o 
  -6   5   8      145.82      170.50     27.90 o 
  -5   5   8      343.32      362.29     23.24 o 
  -4   5   8      126.33      150.22     18.04 o 
  -3   5   8      842.92      796.12     34.97 o 
  -2   5   8      301.07      327.86     35.87 o 
  -1   5   8      166.49      161.32     31.22 o 
   0   5   8       75.35       72.04     18.44 o 
   1   5   8       62.82      105.61     55.79 o 
   2   5   8       53.19      100.96     35.87 o 
   3   5   8       49.15      -17.27     47.16 o 
   4   5   8        4.21       -4.65     23.91 o 
   5   5   8       20.92       -1.33     23.25 o 
   6   5   8        4.89        3.27     19.49 o 
 -15   6   8       44.08       36.02     39.52 o 
 -14   6   8       43.54       44.01     26.72 o 
 -13   6   8      310.28      436.39     41.00 o 
 -12   6   8       26.50       66.07     26.35 o 
 -11   6   8        0.53        1.90     11.24 o 
 -10   6   8       10.57       -6.27     16.29 o 
  -9   6   8      178.36      229.16     24.84 o 
  -8   6   8        4.03       -8.85     11.44 o 
  -7   6   8      385.37      388.02     27.40 o 
  -6   6   8      221.85      229.28     27.24 o 
  -5   6   8       39.05       26.07     16.58 o 
  -4   6   8     1114.21     1174.46     61.11 o 
  -3   6   8      212.29      217.68     24.24 o 
  -2   6   8      178.60      196.81     30.22 o 
  -1   6   8       36.59       64.62     18.81 o 
   0   6   8      167.47      188.26     27.11 o 
   1   6   8       70.69      137.49     41.85 o 
   2   6   8        6.87       40.52     56.46 o 
   3   6   8        4.15       -1.99     23.25 o 
   4   6   8       29.56       10.63     31.22 o 
 -14   7   8        9.03       40.60     30.66 o 
 -13   7   8        4.33       -5.79     20.92 o 
 -12   7   8      146.43      179.24     43.17 o 
 -11   7   8       16.29       42.06     20.18 o 
 -10   7   8      100.91      136.29     24.84 o 
  -9   7   8      186.24      212.40     46.16 o 
  -8   7   8      440.19      564.97     91.33 o 
  -7   7   8       32.70       31.89     15.41 o 
  -6   7   8       21.59       29.83     19.93 o 
  -5   7   8       72.46       81.42     19.73 o 
  -4   7   8      105.09      139.88     23.22 o 
  -3   7   8       63.81      111.83     28.24 o 
  -2   7   8       64.84      111.12     24.02 o 
  -1   7   8      385.14      460.34     38.57 o 
   0   7   8       45.54       36.44     32.21 o 
   1   7   8        0.60       -1.33     21.92 o 
   2   7   8      105.37       -0.66     23.25 o 
   3   7   8       64.44       -0.66     23.91 o 
 -14   8   8       24.21       76.16     30.52 o 
 -13   8   8       18.75       49.38     37.20 o 
 -12   8   8        4.61       -2.66     15.50 o 
 -11   8   8        7.07       -3.96     18.70 o 
 -10   8   8       22.79       29.53     19.45 o 
  -9   8   8       23.17       37.16     28.23 o 
  -8   8   8      118.94      150.96     29.98 o 
  -7   8   8       15.91       18.35     18.82 o 
  -6   8   8      992.43     1244.29     90.81 o 
  -5   8   8       31.21       18.85     20.50 o 
  -4   8   8       42.61       64.09     21.34 o 
  -3   8   8      149.53      200.47     30.83 o 
  -2   8   8      568.02      795.07     53.04 o 
  -1   8   8       12.08        9.77     40.52 o 
   0   8   8      172.76       85.26     70.41 o 
   1   8   8       40.99       -3.32     27.90 o 
   2   8   8        7.93       -0.66     25.90 o 
 -13   9   8       12.33        8.94     20.90 o 
 -12   9   8        9.07       12.60     20.65 o 
 -11   9   8        5.75       11.79     22.03 o 
 -10   9   8       25.10       49.18     23.94 o 
  -9   9   8       37.84       35.53     23.58 o 
  -8   9   8      266.92      417.41     40.38 o 
  -7   9   8        1.48      -26.25     26.25 o 
  -6   9   8       63.30       41.00     27.06 o 
  -5   9   8        2.66        8.97     16.44 o 
  -4   9   8      100.15      147.70     30.49 o 
  -3   9   8       25.68       48.71     28.33 o 
  -2   9   8      379.69      541.09     49.83 o 
  -1   9   8       12.26        1.19     15.64 o 
   0   9   8       58.82        3.25     18.19 o 
   1   9   8        6.16        1.33     27.23 o 
 -13  10   8       56.50        6.64     22.01 o 
 -12  10   8       11.19       -0.20     15.48 o 
 -11  10   8      160.39       21.37     24.65 o 
 -10  10   8      146.22       -0.07     19.21 o 
  -9  10   8       24.80       18.37     26.85 o 
  -8  10   8       18.72        4.13     20.82 o 
  -7  10   8        3.30        9.23     30.49 o 
  -6  10   8        2.34        6.06     28.86 o 
  -5  10   8       58.40      102.29     73.73 o 
  -4  10   8       86.29       -1.33     36.53 o 
  -3  10   8        4.15        0.35     14.47 o 
  -2  10   8       47.75        3.14     18.33 o 
  -1  10   8        0.23        1.04     16.76 o 
   0  10   8       32.82       -0.94     18.02 o 
 -11  11   8        0.27       -0.45     14.47 o 
 -10  11   8        0.54       12.74     21.36 o 
  -9  11   8        9.69        1.54     19.54 o 
  -8  11   8        2.34        3.61     18.04 o 
  -7  11   8       49.69       -1.94     16.63 o 
  -6  11   8       30.53        3.99     26.57 o 
  -5  11   8       10.12        1.33     23.25 o 
  -4  11   8       15.51       -0.99     16.42 o 
  -3  11   8        3.21       -1.29     17.77 o 
  -2  11   8        1.09        0.11     19.41 o 
  -9  12   8       56.31       -3.91     19.46 o 
  -8  12   8       19.15       -2.72     18.44 o 
  -7  12   8        3.88        0.96     28.81 o 
  -6  12   8       20.94        0.00     35.87 o 
  -5  12   8       30.23       -0.35     17.14 o 
  -1 -16   9        0.27       18.67     23.50 o 
   0 -16   9        7.33       30.40     26.89 o 
   1 -16   9       81.21       80.01     16.52 o 
   2 -16   9       82.68       96.95     17.14 o 
   3 -16   9       79.41       60.95     34.87 o 
   4 -16   9      150.14       94.71     39.20 o 
   5 -16   9        1.71        7.75     12.31 o 
   6 -16   9       10.66        2.52     11.24 o 
  -3 -15   9        0.09       15.76     12.80 o 
  -2 -15   9       22.41       34.04     13.84 o 
  -1 -15   9       44.25       40.82     19.17 o 
   0 -15   9      186.34      189.23     22.79 o 
   1 -15   9       58.25       65.11     21.31 o 
   2 -15   9        4.50        9.56     12.30 o 
   3 -15   9       65.60       53.33     23.28 o 
   4 -15   9        6.03        0.26     12.31 o 
   5 -15   9        3.57       10.10     16.31 o 
   6 -15   9        7.93       15.27     16.06 o 
   7 -15   9       70.22       23.80     33.48 o 
   8 -15   9        2.13      -14.92     14.92 o 
  -5 -14   9        0.90       31.22     22.98 o 
  -4 -14   9      145.87      162.44     43.38 o 
  -3 -14   9       35.24       37.15     14.24 o 
  -2 -14   9        9.13       -8.58     12.96 o 
  -1 -14   9      111.13       89.57     29.93 o 
   0 -14   9      106.03       91.42     14.37 o 
   1 -14   9       32.06       46.12     12.58 o 
   2 -14   9       34.61       34.92     12.76 o 
   3 -14   9        2.80       -2.16      9.08 o 
   4 -14   9       20.64       33.00     15.44 o 
   5 -14   9      132.84      177.99     21.60 o 
   6 -14   9       32.10       18.23     13.52 o 
   7 -14   9      182.11      172.50     66.27 o 
   8 -14   9        3.38        4.51     13.48 o 
   9 -14   9        1.53        2.17     13.09 o 
  -6 -13   9       15.13        6.97     13.52 o 
  -5 -13   9       29.17       24.88     16.26 o 
  -4 -13   9       13.93       29.58     18.78 o 
  -3 -13   9      539.09      537.94     43.38 o 
  -2 -13   9       89.41       80.46     14.30 o 
  -1 -13   9      135.09      124.99     16.22 o 
   0 -13   9      155.01      202.44     20.72 o 
   1 -13   9      167.47      190.15     17.19 o 
   2 -13   9      276.31      289.57     23.88 o 
   3 -13   9      535.67      626.32     36.85 o 
   4 -13   9       31.39       39.88     15.11 o 
   5 -13   9       97.35      147.09     25.43 o 
   6 -13   9       14.95       16.32     15.10 o 
   7 -13   9      208.63      232.65     26.76 o 
   8 -13   9       20.50       12.70     12.89 o 
   9 -13   9       96.46      142.45     30.89 o 
  -7 -12   9       56.06       71.18     14.09 o 
  -6 -12   9      295.16      368.93     31.26 o 
  -5 -12   9      368.77      459.01     40.85 o 
  -4 -12   9       24.44       10.23     11.96 o 
  -3 -12   9       21.16        7.45      8.62 o 
  -2 -12   9      511.89      528.10     25.21 o 
  -1 -12   9      357.59      387.53     28.88 o 
   0 -12   9      107.97      120.25     15.97 o 
   1 -12   9      666.19      759.34     26.45 o 
   2 -12   9      425.28      415.63     21.71 o 
   3 -12   9        1.18        1.36      9.25 o 
   4 -12   9       35.51       74.04     17.97 o 
   5 -12   9      727.22      800.28     36.42 o 
   6 -12   9      129.40      156.61     18.79 o 
   7 -12   9      339.33      446.67     28.23 o 
   8 -12   9       11.82        8.04     16.91 o 
   9 -12   9        5.92       -4.65     14.61 o 
  10 -12   9        0.55       -9.30     15.94 o 
  -8 -11   9       86.82       86.75     19.96 o 
  -7 -11   9       67.41       43.32     13.56 o 
  -6 -11   9        5.71        3.54     25.24 o 
  -5 -11   9        5.95        4.82     15.46 o 
  -4 -11   9      608.41      613.63     38.73 o 
  -3 -11   9      477.27      453.12     20.41 o 
  -2 -11   9      316.22      300.91     18.63 o 
  -1 -11   9      415.16      399.65     21.65 o 
   0 -11   9       25.16       22.74      7.66 o 
   1 -11   9     2699.81     2677.53     58.63 o 
   2 -11   9        3.57       15.36      8.02 o 
   3 -11   9      777.60      859.11     28.11 o 
   4 -11   9      480.17      538.57     23.80 o 
   5 -11   9       64.89       73.06     13.52 o 
   6 -11   9       11.65       10.71     13.33 o 
   7 -11   9       63.20       65.50     14.82 o 
   8 -11   9       52.07       65.76     22.58 o 
   9 -11   9       13.09       31.88     18.60 o 
  10 -11   9      104.51       72.37     73.06 o 
  -9 -10   9       16.95       15.88      9.87 o 
  -8 -10   9       14.78       19.46      8.30 o 
  -7 -10   9      115.21      110.14     13.76 o 
  -6 -10   9      162.81      172.45     13.64 o 
  -5 -10   9        2.29       -8.47      8.47 o 
  -4 -10   9      106.51      113.38     16.20 o 
  -3 -10   9      922.62      785.91     33.27 o 
  -2 -10   9      121.77      154.50     10.54 o 
  -1 -10   9      695.06      672.34     24.32 o 
   0 -10   9      458.72      419.82     14.55 o 
   1 -10   9       11.96       22.45      8.38 o 
   2 -10   9     1262.65     1364.04     38.58 o 
   3 -10   9      160.29      182.27     13.76 o 
   4 -10   9      199.62      219.36     15.80 o 
   5 -10   9       32.88       28.01     10.22 o 
   6 -10   9      212.21      303.60     25.24 o 
   7 -10   9      282.22      313.38     21.50 o 
   8 -10   9      591.28      652.25     67.09 o 
   9 -10   9       78.01      117.72     20.47 o 
  10 -10   9        1.88        0.34      8.32 o 
 -10  -9   9       10.22        0.75     12.07 o 
  -9  -9   9        0.61       11.33      9.61 o 
  -8  -9   9      228.41      236.49     18.59 o 
  -7  -9   9      331.05      359.91     17.60 o 
  -6  -9   9      858.25      908.65     25.07 o 
  -5  -9   9      302.30      271.34     21.23 o 
  -4  -9   9        0.45        7.34     12.36 o 
  -3  -9   9       19.65       13.81      4.17 o 
  -2  -9   9      840.64      743.08     19.75 o 
  -1  -9   9     2223.86     2142.42     35.86 o 
   0  -9   9     2554.23     2599.18     44.14 o 
   1  -9   9        4.28       -2.46      4.51 o 
   2  -9   9       77.28       54.49     17.83 o 
   3  -9   9      731.42      698.76     28.80 o 
   4  -9   9      801.54      871.60     64.78 o 
   5  -9   9      505.44      567.30     28.16 o 
   6  -9   9      232.25      272.16     18.17 o 
   7  -9   9      106.35      111.12     16.83 o 
   8  -9   9      267.80      304.53     20.59 o 
   9  -9   9       62.65       44.17     29.20 o 
  10  -9   9       70.76        1.78      7.46 o 
  11  -9   9       17.98        0.95      6.57 o 
 -11  -8   9       14.80        6.03     10.67 o 
 -10  -8   9       51.43       60.56     23.51 o 
  -9  -8   9      494.65      572.27     23.22 o 
  -8  -8   9      225.91      263.76     17.97 o 
  -7  -8   9       35.73       30.53      8.81 o 
  -6  -8   9       47.28       45.25      8.53 o 
  -5  -8   9      565.37      570.35     23.97 o 
  -4  -8   9     1074.20     1057.49     30.07 o 
  -3  -8   9     1304.64     1206.58     26.06 o 
  -2  -8   9      798.58      743.53     12.59 o 
  -1  -8   9      612.28      545.37     16.20 o 
   0  -8   9     1602.28     1582.58     24.75 o 
   1  -8   9     2675.59     2537.17     38.01 o 
   2  -8   9      960.46      945.46     21.03 o 
   3  -8   9      607.73      650.46     20.79 o 
   4  -8   9      568.12      578.01     20.19 o 
   5  -8   9       10.31       21.06     14.51 o 
   6  -8   9       35.97       17.20     10.28 o 
   7  -8   9      387.61      456.99     27.86 o 
   8  -8   9      141.27      173.06     15.98 o 
   9  -8   9       38.32       31.75     23.98 o 
  10  -8   9        1.86        1.34      8.87 o 
  11  -8   9        7.46       -0.66     15.50 o 
 -12  -7   9       58.60       18.76     17.73 o 
 -11  -7   9       60.55       27.59     15.57 o 
 -10  -7   9        1.15        3.45      9.20 o 
  -9  -7   9      244.14      265.13     15.74 o 
  -8  -7   9       37.59       38.35     13.45 o 
  -7  -7   9     2091.72     2083.73    120.26 o 
  -6  -7   9      828.59      871.31     18.08 o 
  -5  -7   9      566.94      533.34     12.65 o 
  -4  -7   9      164.30      161.38      7.14 o 
  -3  -7   9      325.19      262.46     11.09 o 
  -2  -7   9     1377.12     1339.10     18.81 o 
  -1  -7   9     5461.30     5121.03     86.28 o 
   0  -7   9     2340.16     2332.59     35.85 o 
   1  -7   9      290.66      246.91     10.43 o 
   2  -7   9        6.66        6.66      6.62 o 
   3  -7   9      277.40      310.40     15.34 o 
   4  -7   9      610.91      623.01     19.93 o 
   5  -7   9       76.51      108.81     13.68 o 
   6  -7   9       62.29       58.46     10.30 o 
   7  -7   9       39.62       44.65     10.69 o 
   8  -7   9        9.66       -3.35     11.59 o 
   9  -7   9       23.32       12.73     10.88 o 
  10  -7   9        6.48        1.81      8.56 o 
  11  -7   9        5.29       -7.97     28.56 o 
 -12  -6   9        8.33        8.47      9.04 o 
 -11  -6   9      146.78      193.00     27.23 o 
 -10  -6   9      156.69      143.80     18.55 o 
  -9  -6   9     1566.40     1524.17     42.74 o 
  -8  -6   9      195.92      162.10     10.65 o 
  -7  -6   9       34.69       34.63      7.05 o 
  -6  -6   9     2287.05     2255.91     71.76 o 
  -5  -6   9     1331.23     1167.85     37.15 o 
  -4  -6   9      361.19      365.95     12.56 o 
  -3  -6   9      274.18      254.27     23.58 o 
  -2  -6   9        8.30        5.65     14.09 o 
  -1  -6   9       14.28        5.89      2.84 o 
   0  -6   9      469.39      485.05     13.00 o 
   1  -6   9        0.66        0.63      4.73 o 
   2  -6   9       67.80       60.82      6.73 o 
   3  -6   9       54.41       53.27      7.31 o 
   4  -6   9      818.95      906.99     27.42 o 
   5  -6   9     1176.93     1226.46     32.80 o 
   6  -6   9        7.89        7.25      6.31 o 
   7  -6   9      235.04      122.43    104.28 o 
   8  -6   9      153.51      161.65     19.48 o 
   9  -6   9      204.13      227.16     47.82 o 
  10  -6   9       88.34       -3.32     23.25 o 
 -13  -5   9       22.42       -1.05      7.52 o 
 -12  -5   9       12.05       17.32     10.69 o 
 -11  -5   9      158.44      156.49     14.76 o 
 -10  -5   9       11.82       25.78     10.51 o 
  -9  -5   9        1.15        7.92      7.50 o 
  -8  -5   9     1515.00     1455.23     37.10 o 
  -7  -5   9       17.60       17.13      6.76 o 
  -6  -5   9      458.64      434.16      9.07 o 
  -5  -5   9      577.67      548.69     11.60 o 
  -4  -5   9     3635.24     3298.47    112.92 o 
  -3  -5   9      624.60      549.53     25.83 o 
  -2  -5   9      207.85      196.86     19.90 o 
  -1  -5   9      104.40      118.50      6.44 o 
   0  -5   9     2784.21     2638.23     44.55 o 
   1  -5   9      367.90      232.38     12.51 o 
   2  -5   9      929.59      862.71     23.03 o 
   3  -5   9     2223.86     2304.75     41.12 o 
   4  -5   9      365.18      383.90     16.43 o 
   5  -5   9       90.42       94.66     15.26 o 
   6  -5   9      134.14      190.92     23.58 o 
   7  -5   9      767.64      940.52     65.76 o 
   8  -5   9      528.78      681.48     66.42 o 
   9  -5   9      354.05      387.23     61.11 o 
  10  -5   9       30.01        1.99     40.52 o 
 -13  -4   9        7.03        5.98      8.67 o 
 -12  -4   9      165.11      217.15     21.47 o 
 -11  -4   9       35.31       31.23     11.97 o 
 -10  -4   9        1.85        4.67     10.63 o 
  -9  -4   9       34.90       32.73     10.30 o 
  -8  -4   9      934.10      983.99     29.91 o 
  -7  -4   9      592.31      537.13     12.89 o 
  -6  -4   9      902.39      919.19     14.67 o 
  -5  -4   9      635.88      570.74     21.25 o 
  -4  -4   9     2473.49     2522.00     87.68 o 
  -3  -4   9      726.82      709.38     40.52 o 
  -2  -4   9     6134.02     6334.57    195.28 o 
  -1  -4   9     2179.35     1911.66     41.47 o 
   0  -4   9     1273.45     1165.58     27.27 o 
   1  -4   9     2513.78     2229.86     37.62 o 
   2  -4   9     3085.84     3052.19     54.84 o 
   3  -4   9       83.75       88.65     10.97 o 
   4  -4   9     2893.64     3049.56     68.09 o 
   5  -4   9      446.70      276.01    109.93 o 
   6  -4   9      709.90      747.24     55.13 o 
   7  -4   9        0.39      -25.24     25.24 o 
   8  -4   9        3.07      -10.63     22.58 o 
   9  -4   9       31.95       -0.66     32.55 o 
  10  -4   9       97.52       -2.66     25.24 o 
 -14  -3   9       58.11       13.28     17.60 o 
 -13  -3   9        9.58        2.59     12.47 o 
 -12  -3   9      169.74      258.26     22.60 o 
 -11  -3   9      104.72       88.44     15.16 o 
 -10  -3   9      179.01      196.83     16.96 o 
  -9  -3   9       20.90       29.53     15.18 o 
  -8  -3   9      179.61      181.06     12.29 o 
  -7  -3   9      770.76      799.61     28.56 o 
  -6  -3   9     1668.88     1614.97     29.54 o 
  -5  -3   9     1017.05      924.03     95.98 o 
  -4  -3   9    10858.77    11433.70    371.96 o 
  -3  -3   9       21.14        5.98     11.29 o 
  -2  -3   9     1427.20     1565.46     39.78 o 
  -1  -3   9       77.26       87.08      6.40 o 
   0  -3   9     1414.18     1308.83     27.63 o 
   1  -3   9      653.92      788.31     19.34 o 
   2  -3   9     4250.38     4308.03     95.42 o 
   3  -3   9      506.06      553.28     20.58 o 
   4  -3   9      484.44      521.01     20.22 o 
   5  -3   9      808.94      850.16     26.13 o 
   6  -3   9       10.17      -11.29     18.60 o 
   7  -3   9        0.61       23.91     24.58 o 
   8  -3   9        2.41       21.25     47.16 o 
   9  -3   9       10.42       -3.99     24.58 o 
  10  -3   9        2.26        2.66     25.24 o 
 -14  -2   9       74.64       48.23     41.51 o 
 -13  -2   9        0.23      -10.98     11.50 o 
 -12  -2   9      295.52      328.51     28.58 o 
 -11  -2   9       31.16       39.98     12.27 o 
 -10  -2   9      112.94      124.32     24.04 o 
  -9  -2   9       68.72       61.76      8.93 o 
  -8  -2   9     1294.37     1274.62     24.23 o 
  -7  -2   9      215.97      248.16     12.93 o 
  -6  -2   9     1160.92     1196.35     20.13 o 
  -5  -2   9      339.55      293.57      6.89 o 
  -4  -2   9     1026.80      973.82     12.91 o 
  -3  -2   9       46.48       81.37     10.63 o 
  -2  -2   9      765.62      632.09     16.94 o 
  -1  -2   9     1250.63     1232.48     23.26 o 
   0  -2   9      331.01      257.24     13.96 o 
   1  -2   9      991.31     1035.74     22.22 o 
   2  -2   9      109.55      109.51     11.25 o 
   3  -2   9      105.22      102.95     10.51 o 
   4  -2   9       94.42      142.87     11.40 o 
   5  -2   9     1181.07     1438.53     42.44 o 
   6  -2   9      241.56      279.63     42.51 o 
   7  -2   9        5.68      -16.61     24.58 o 
   8  -2   9        3.46       -5.98     24.58 o 
   9  -2   9        9.92        6.56     19.96 o 
 -14  -1   9        7.98       20.87     23.16 o 
 -13  -1   9        0.27       17.71     15.69 o 
 -12  -1   9      156.76      171.27     15.48 o 
 -11  -1   9       10.79       10.83      9.03 o 
 -10  -1   9      306.00      318.06     17.94 o 
  -9  -1   9      660.98      596.73     20.72 o 
  -8  -1   9      648.89      679.22     22.24 o 
  -7  -1   9      443.68      432.01     12.65 o 
  -6  -1   9       13.41        9.76      4.09 o 
  -5  -1   9       17.12       29.98      4.53 o 
  -4  -1   9      151.77      154.11      9.15 o 
  -3  -1   9     3102.06     3070.68    151.77 o 
  -2  -1   9      131.25      197.39     10.94 o 
  -1  -1   9     4686.68     4768.53     93.15 o 
   0  -1   9      854.42      744.77     27.51 o 
   1  -1   9      864.58     1016.82     24.08 o 
   2  -1   9       10.21       17.21      8.78 o 
   3  -1   9     2152.36     2449.68     52.55 o 
   4  -1   9       90.70      132.69     10.30 o 
   5  -1   9      651.08      743.20     26.97 o 
   6  -1   9       49.65       51.49     27.90 o 
   7  -1   9       46.40       82.78     32.13 o 
   8  -1   9       40.64        6.64     18.79 o 
   9  -1   9      140.22       -2.30     31.68 o 
 -14   0   9        2.00       -3.11     12.32 o 
 -13   0   9       94.81      103.45     25.40 o 
 -12   0   9        3.31        1.67     11.35 o 
 -11   0   9      536.84      626.86     26.76 o 
 -10   0   9      839.35      915.02     29.80 o 
  -9   0   9      337.46      355.87     20.92 o 
  -8   0   9       45.07       45.54     11.96 o 
  -7   0   9      720.64      701.38     18.04 o 
  -6   0   9        0.17        1.06      4.09 o 
  -5   0   9     4137.49     3860.63    118.23 o 
  -4   0   9       51.20       51.74      7.97 o 
  -3   0   9     1776.79     1817.47    134.17 o 
  -2   0   9      536.18      461.60     15.22 o 
  -1   0   9     1653.50     1586.13     51.14 o 
   0   0   9       31.70       49.15     23.25 o 
   1   0   9     4087.02     4530.38    105.31 o 
   2   0   9      766.33      853.69     31.35 o 
   3   0   9       32.52       26.91      7.15 o 
   4   0   9      421.53      461.61     22.00 o 
   5   0   9       82.97       97.44     21.25 o 
   6   0   9       25.44       32.59     24.42 o 
   7   0   9       69.32       38.75     45.17 o 
   8   0   9      109.72        4.42     23.82 o 
 -15   1   9       96.31      128.61     18.91 o 
 -14   1   9        0.01      -10.48     10.48 o 
 -13   1   9       38.47       53.36     18.97 o 
 -12   1   9      119.15      175.97     19.71 o 
 -11   1   9       49.18       49.30     15.11 o 
 -10   1   9      177.51      194.91     16.83 o 
  -9   1   9     1832.91     2176.32     62.77 o 
  -8   1   9        0.94        1.85      5.39 o 
  -7   1   9     2870.67     3048.19     67.34 o 
  -6   1   9       48.18       47.17     11.97 o 
  -5   1   9       29.01       25.72      6.11 o 
  -4   1   9      568.18      563.15     16.67 o 
  -3   1   9     3388.43     3322.33    136.16 o 
  -2   1   9      875.01      730.75     22.41 o 
   0   1   9       38.67       61.11     17.27 o 
   1   1   9      336.05      312.84     30.55 o 
   2   1   9      103.44      103.45     11.69 o 
   3   1   9      286.40      283.46     14.18 o 
   4   1   9       96.31       80.18      8.40 o 
   5   1   9      112.52      118.63      5.21 o 
   6   1   9        5.28       17.63     19.45 o 
   7   1   9       73.21        5.70     22.70 o 
   8   1   9       27.20        1.29     18.04 o 
 -15   2   9      177.21      271.43     38.70 o 
 -14   2   9        1.58       12.65     13.85 o 
 -13   2   9       31.14       38.77     19.05 o 
 -12   2   9        1.85       -5.75     25.24 o 
 -11   2   9     1388.78     1736.74     65.09 o 
 -10   2   9      162.09      175.87     28.55 o 
  -9   2   9      478.02      583.27     29.05 o 
  -8   2   9       34.60       31.80      9.15 o 
  -7   2   9      307.86      300.42     41.85 o 
  -6   2   9       53.77       71.67      9.62 o 
  -5   2   9     1498.39     1465.34     34.28 o 
  -4   2   9      351.18      283.35     18.20 o 
  -3   2   9      561.87      615.86     22.69 o 
  -2   2   9      418.23      470.82     33.73 o 
  -1   2   9       25.72       23.41      9.83 o 
   0   2   9      277.60      328.78     31.88 o 
   1   2   9      152.89      112.25     24.58 o 
   2   2   9      294.62      300.22     37.86 o 
   3   2   9       29.42       36.53     23.91 o 
   4   2   9      430.54      455.68     15.80 o 
   5   2   9       84.50       96.74      6.68 o 
   6   2   9        2.57       -4.41     20.84 o 
   7   2   9        0.03        1.83     17.36 o 
 -14   3   9       19.90       33.87     25.90 o 
 -13   3   9      369.28      452.99     49.82 o 
 -12   3   9      125.64      162.11     22.49 o 
 -11   3   9      165.45      195.33     36.29 o 
 -10   3   9       40.53       68.89     23.58 o 
  -9   3   9      158.88      219.43     30.90 o 
  -8   3   9      408.85      393.48     21.34 o 
  -7   3   9       41.58       62.17     11.24 o 
  -6   3   9     1243.54     1132.37     33.81 o 
  -5   3   9        3.37       -0.13      7.43 o 
  -4   3   9       77.59       93.93     14.28 o 
  -3   3   9      886.41      882.42     35.20 o 
  -2   3   9      707.57      742.38     29.96 o 
  -1   3   9       71.59       62.38     22.88 o 
   0   3   9     1377.95     1578.83    112.25 o 
   1   3   9       80.82      116.24     49.82 o 
   2   3   9      216.94      247.75     40.52 o 
   3   3   9       30.78       24.58     41.85 o 
   4   3   9      180.05      197.92     32.15 o 
   5   3   9        9.39       -5.58     16.89 o 
   6   3   9      130.40       -2.66     26.57 o 
   7   3   9       48.65        1.57     25.25 o 
 -14   4   9      179.26      230.48     46.49 o 
 -13   4   9        2.70      -13.70     26.24 o 
 -12   4   9       53.91       65.00     41.85 o 
 -11   4   9        5.27       13.01     15.11 o 
 -10   4   9      647.37      776.77     42.63 o 
  -9   4   9        3.00        7.44     16.42 o 
  -8   4   9     1017.84     1065.75     38.69 o 
  -7   4   9        6.87       14.63      9.62 o 
  -6   4   9      241.53      253.76     22.39 o 
  -5   4   9       75.32      102.93     22.25 o 
  -4   4   9     1257.14     1212.82     56.46 o 
  -3   4   9      155.55      180.38     22.11 o 
  -2   4   9     1340.26     1526.00     50.83 o 
  -1   4   9        2.44       22.46     12.76 o 
   0   4   9        1.64      -21.92     21.92 o 
   1   4   9      130.04      142.14     35.20 o 
   2   4   9      834.12      968.42     75.72 o 
   3   4   9        0.41        5.31     21.92 o 
   4   4   9      107.79        3.32     22.58 o 
   5   4   9       33.02        5.31     26.57 o 
   6   4   9        1.17        3.92     19.49 o 
 -15   5   9        6.52       43.72     23.22 o 
 -14   5   9       13.95       35.14     25.37 o 
 -13   5   9        2.32       -3.57     13.33 o 
 -12   5   9       61.95       99.32     28.56 o 
 -11   5   9       11.49        8.99     15.55 o 
 -10   5   9      437.67      561.80     34.75 o 
  -9   5   9       98.06      150.61     72.40 o 
  -8   5   9       78.21       68.92     19.13 o 
  -7   5   9      331.37      406.14     31.67 o 
  -6   5   9      277.19      292.06     23.91 o 
  -5   5   9       65.16       52.53     14.32 o 
  -4   5   9      134.76      190.19     25.53 o 
  -3   5   9        0.64      -14.34     14.66 o 
  -2   5   9      376.33      390.79     29.41 o 
  -1   5   9       69.23       75.05     18.98 o 
   0   5   9      500.86      539.91     95.65 o 
   1   5   9        7.80        7.97     21.92 o 
   2   5   9        5.14       11.29     24.58 o 
   3   5   9       21.84        3.99     23.91 o 
   5   5   9        9.90        5.90     20.18 o 
 -14   6   9       36.70       80.60     26.51 o 
 -13   6   9        6.40       -8.12     16.20 o 
 -12   6   9        2.50       -4.09     16.66 o 
 -11   6   9       27.05       44.01     26.57 o 
 -10   6   9       61.25       94.51     21.12 o 
  -9   6   9       44.28       50.36     17.10 o 
  -8   6   9        5.44        9.26     11.91 o 
  -7   6   9      288.20      277.76     27.90 o 
  -6   6   9       19.04       29.16     23.94 o 
  -5   6   9        1.96       -5.20     11.03 o 
  -4   6   9     1097.61     1256.74     54.13 o 
  -3   6   9      188.19      238.50     54.80 o 
  -2   6   9        6.51      -14.08     18.60 o 
  -1   6   9      213.28      262.97     30.44 o 
   0   6   9       10.27       18.18     17.60 o 
   1   6   9       11.81       47.16     33.87 o 
   2   6   9       10.84        0.00     19.26 o 
   4   6   9       44.95        8.63     32.55 o 
 -14   7   9       13.40       -4.32     17.38 o 
 -13   7   9       19.34        1.66     14.56 o 
 -12   7   9       26.05       34.67     20.90 o 
 -11   7   9       20.52       41.19     20.90 o 
 -10   7   9        1.77        6.97     17.09 o 
  -9   7   9      166.87      199.52     26.98 o 
  -8   7   9       46.68       85.60     20.86 o 
  -7   7   9       77.78       86.66     22.92 o 
  -6   7   9        5.24        7.31     13.28 o 
  -5   7   9       62.95       53.05     19.02 o 
  -4   7   9       61.58       99.54     22.75 o 
  -3   7   9      312.37      443.36     37.63 o 
  -2   7   9      201.47      287.73     34.41 o 
  -1   7   9        3.57       -7.77     15.48 o 
   0   7   9       10.30       27.76     25.12 o 
   1   7   9      118.01        0.66     23.91 o 
   2   7   9        0.30       -0.66     39.19 o 
   3   7   9       52.84       -0.66     25.24 o 
 -14   8   9        0.07      -11.86     47.49 o 
 -13   8   9       52.52      127.18     34.54 o 
 -12   8   9        4.10       13.51     19.66 o 
 -11   8   9       19.39       39.75     22.31 o 
 -10   8   9       38.92       66.83     29.56 o 
  -9   8   9       32.31       55.73     25.89 o 
  -8   8   9        2.11       -8.24     18.79 o 
  -7   8   9      250.13      297.79     41.83 o 
  -6   8   9       11.72       11.11     15.73 o 
  -5   8   9      126.41      133.98     26.98 o 
  -4   8   9       59.75      104.99     32.77 o 
  -3   8   9       63.00       81.69     35.20 o 
  -2   8   9      367.28      529.28     69.74 o 
  -1   8   9      318.32      509.89    317.49 o 
   0   8   9        0.64        3.48     16.76 o 
   1   8   9      101.00        0.00     40.52 o 
   2   8   9       26.71        0.66     27.90 o 
 -13   9   9        0.17      -17.45     22.01 o 
 -12   9   9       73.35       11.14     23.58 o 
 -11   9   9       11.66        1.52     17.10 o 
 -10   9   9      190.05      186.51    131.51 o 
  -9   9   9      484.51      742.85     65.48 o 
  -8   9   9        0.05        6.78     16.67 o 
  -7   9   9      177.07      188.29     32.84 o 
  -6   9   9       54.26       78.58     25.59 o 
  -5   9   9        8.96       23.71     34.21 o 
  -4   9   9      156.82       97.88     81.37 o 
  -3   9   9      347.63      389.22    234.47 o 
  -2   9   9        9.78       -1.09     15.31 o 
  -1   9   9       77.13        1.55     20.58 o 
   0   9   9        4.73       -1.33     45.83 o 
 -12  10   9      206.27       10.29     20.89 o 
 -11  10   9      266.14      444.09    104.28 o 
 -10  10   9       12.49       12.56     19.15 o 
  -9  10   9        4.19        4.89     19.48 o 
  -8  10   9       24.07        1.37     18.09 o 
  -7  10   9       11.05       -0.01     13.38 o 
  -6  10   9      102.27        1.63     15.95 o 
  -5  10   9       13.84       -0.97     15.26 o 
  -4  10   9        7.79        7.97     27.23 o 
  -3  10   9        1.01        1.13     15.89 o 
  -2  10   9        4.18        0.00     14.04 o 
  -1  10   9        6.93        1.19     21.12 o 
 -10  11   9        5.83       -1.88     19.83 o 
  -9  11   9        2.91      -10.53     20.23 o 
  -8  11   9       60.09        0.26     15.22 o 
  -7  11   9        0.48        0.04     14.54 o 
  -6  11   9       10.05       -1.33     23.91 o 
  -4  11   9       10.03        0.35     16.67 o 
   0 -16  10       19.08        0.60     13.17 o 
   1 -16  10        1.18       -0.01     11.49 o 
   2 -16  10      207.10      213.49     23.12 o 
   3 -16  10       85.86       61.24     31.91 o 
   4 -16  10       24.15       26.45     19.23 o 
   5 -16  10       45.55       55.03     19.12 o 
  -3 -15  10       52.17       44.86     14.01 o 
  -2 -15  10       41.79       40.50     13.36 o 
  -1 -15  10       63.29       59.71     14.80 o 
   0 -15  10      307.09      355.85     25.85 o 
   1 -15  10      129.80      135.10     30.12 o 
   2 -15  10       94.88       77.79     27.53 o 
   3 -15  10        0.23       -0.83      8.91 o 
   4 -15  10       41.32       29.39     16.38 o 
   5 -15  10       15.59       14.06     15.47 o 
   6 -15  10      205.27      339.78     97.60 o 
   7 -15  10       33.25       35.73     29.87 o 
  -5 -14  10        1.17       -9.13     22.36 o 
  -4 -14  10      225.17      293.13     38.01 o 
  -3 -14  10       23.70       13.06     13.52 o 
  -2 -14  10      205.31      184.26     30.31 o 
  -1 -14  10        3.89      -10.63     15.03 o 
   0 -14  10        1.18        1.52      5.94 o 
   1 -14  10       21.03       26.56     15.03 o 
   2 -14  10        7.43       -6.09      8.85 o 
   3 -14  10        0.20       -2.05     10.68 o 
   4 -14  10       24.07       27.64     12.67 o 
   5 -14  10        5.57        8.90     11.28 o 
   6 -14  10       83.88       65.71     28.35 o 
   7 -14  10        1.43       12.91     13.28 o 
   8 -14  10       33.74       11.92     17.07 o 
  -6 -13  10       26.27       39.29     17.19 o 
  -5 -13  10        0.30       -3.10     18.60 o 
  -4 -13  10       57.55       70.83     16.66 o 
  -3 -13  10      216.57      190.21     22.80 o 
  -2 -13  10       17.15        5.27     15.35 o 
  -1 -13  10       27.18       23.32      8.74 o 
   0 -13  10        1.28        6.22     10.83 o 
   1 -13  10      209.83      267.57     20.66 o 
   2 -13  10      176.26      142.30     16.50 o 
   3 -13  10      509.01      540.98     26.13 o 
   4 -13  10       31.45       46.07     14.50 o 
   5 -13  10       23.22       31.44     12.82 o 
   6 -13  10      120.78      132.56     21.43 o 
   7 -13  10      407.72      498.48     31.47 o 
   8 -13  10       59.35       92.90     55.79 o 
   9 -13  10       10.82       43.93     27.23 o 
  -7 -12  10       76.58       79.34     13.08 o 
  -6 -12  10        9.91       19.09     13.58 o 
  -5 -12  10      221.51      277.96     24.14 o 
  -4 -12  10      200.59      190.70     19.80 o 
  -3 -12  10      280.81      304.61     17.37 o 
  -2 -12  10        0.23       -1.36      6.90 o 
  -1 -12  10     1245.24     1307.83     41.80 o 
   0 -12  10      221.89      225.82     16.30 o 
   1 -12  10     1319.90     1441.15     48.28 o 
   2 -12  10      268.17      300.53     18.09 o 
   3 -12  10      414.64      514.76     25.74 o 
   4 -12  10      104.53      111.45     14.95 o 
   5 -12  10      776.80      978.18     46.54 o 
   6 -12  10      456.82      511.89     31.62 o 
   7 -12  10        1.02      -12.46     12.46 o 
   8 -12  10        8.17       -6.70     17.24 o 
   9 -12  10        5.16        0.00     10.63 o 
  -8 -11  10        7.23        9.67      7.42 o 
  -7 -11  10       22.69       21.46      8.71 o 
  -6 -11  10       25.18       17.48      7.08 o 
  -5 -11  10      476.51      559.75     31.75 o 
  -4 -11  10        0.90       -1.22      9.89 o 
  -3 -11  10     1010.58      994.44     64.90 o 
  -2 -11  10       10.59       16.34      6.66 o 
  -1 -11  10      100.39       97.71     10.16 o 
   0 -11  10      139.43      166.14     12.17 o 
   1 -11  10     1518.97     1621.18     47.01 o 
   2 -11  10      433.39      462.91     19.58 o 
   3 -11  10      392.11      419.83     37.72 o 
   4 -11  10       92.12       86.39     19.42 o 
   5 -11  10      103.16       95.88     18.76 o 
   6 -11  10      168.16      221.04     19.53 o 
   7 -11  10      374.89      487.24     55.13 o 
   8 -11  10       53.70       40.23     15.94 o 
   9 -11  10      145.78      222.12     25.03 o 
  10 -11  10        2.40       -4.80     10.96 o 
  -9 -10  10       20.67       32.06     11.67 o 
  -8 -10  10        4.25       12.33      8.52 o 
  -7 -10  10      473.92      527.34     20.12 o 
  -6 -10  10       78.78       70.65      9.83 o 
  -5 -10  10      765.00      811.94     35.29 o 
  -4 -10  10       62.43       85.12     13.40 o 
  -3 -10  10      442.39      407.77     15.05 o 
  -2 -10  10       55.14       62.76      7.21 o 
  -1 -10  10     1116.90     1082.42     33.27 o 
   0 -10  10        3.93       -3.07      6.45 o 
   1 -10  10      431.84      444.14     17.67 o 
   2 -10  10      178.68      191.28     12.66 o 
   3 -10  10      290.57      360.47     17.49 o 
   4 -10  10        4.55       12.97      8.09 o 
   5 -10  10      378.06      418.73     23.99 o 
   6 -10  10      102.18      128.11     15.27 o 
   7 -10  10      133.33      105.02     18.50 o 
   8 -10  10      238.11      286.82     36.92 o 
   9 -10  10       51.10       29.82     19.74 o 
  10 -10  10        8.34       40.83     22.94 o 
 -10  -9  10        0.61        2.25      6.32 o 
  -9  -9  10      166.68      188.91     15.17 o 
  -8  -9  10       27.54       19.72     10.73 o 
  -7  -9  10        2.76        1.77      5.85 o 
  -6  -9  10       32.92        9.79      7.37 o 
  -5  -9  10      781.51      788.17     21.48 o 
  -4  -9  10      140.90      135.08      9.01 o 
  -3  -9  10        3.75        8.81      6.15 o 
  -2  -9  10      150.84      143.35      9.24 o 
  -1  -9  10      304.81      287.39     12.70 o 
   0  -9  10       10.41       18.85      5.79 o 
   1  -9  10       10.17       -4.32      5.66 o 
   2  -9  10      123.06      130.54     11.03 o 
   3  -9  10       25.58       34.68      8.15 o 
   4  -9  10     1200.06     1328.02     34.54 o 
   5  -9  10      230.29      204.68     17.70 o 
   6  -9  10      290.88      330.41     24.20 o 
   7  -9  10      207.37      186.86     17.16 o 
   8  -9  10      109.11      158.91     21.45 o 
   9  -9  10        3.48        1.33      7.14 o 
  10  -9  10      103.96      158.75     16.27 o 
 -11  -8  10       20.65       26.29     12.59 o 
 -10  -8  10      154.75      187.17     14.79 o 
  -9  -8  10        2.41        3.32      6.02 o 
  -8  -8  10       21.00       19.92      9.97 o 
  -7  -8  10      103.32      112.41      9.43 o 
  -6  -8  10      254.30      267.20      9.21 o 
  -5  -8  10        4.11        0.55      3.26 o 
  -4  -8  10     1296.07     1287.63     24.35 o 
  -3  -8  10       64.76       73.89      6.14 o 
  -2  -8  10      662.25      654.36     18.22 o 
  -1  -8  10      458.83      421.36     12.75 o 
   0  -8  10     3197.98     3016.64     44.75 o 
   1  -8  10       30.46       36.94      6.81 o 
   2  -8  10     2872.51     2862.81     59.44 o 
   3  -8  10       60.35       73.66     10.40 o 
   4  -8  10       60.36       89.50     14.40 o 
   5  -8  10      125.73      132.30     17.56 o 
   6  -8  10      666.00      800.24     36.20 o 
   7  -8  10       13.48        4.71      7.66 o 
   8  -8  10      678.35      799.12     59.00 o 
   9  -8  10       98.82      180.47     31.00 o 
  10  -8  10       11.17      -11.51     16.27 o 
 -12  -7  10       48.70       15.73     18.11 o 
 -11  -7  10        2.42        1.23      7.14 o 
 -10  -7  10        4.27        9.22     13.91 o 
  -9  -7  10       51.98       32.32     21.97 o 
  -8  -7  10      869.19      971.52     42.22 o 
  -7  -7  10      461.55      481.98     15.71 o 
  -6  -7  10      327.53      282.72     12.42 o 
  -5  -7  10      208.19      185.17     10.49 o 
  -4  -7  10       30.75       22.88     15.63 o 
  -3  -7  10       11.79        1.92      8.68 o 
  -2  -7  10     6656.21     6463.78    175.73 o 
  -1  -7  10      172.27      180.81      6.95 o 
   0  -7  10     1207.67     1154.30     21.77 o 
   1  -7  10      148.18      165.40     11.43 o 
   2  -7  10      112.24      113.39     10.78 o 
   3  -7  10      701.10      757.68     24.49 o 
   4  -7  10     2237.22     2269.47     46.84 o 
   5  -7  10       87.92       80.96     10.95 o 
   6  -7  10      993.05     1102.12     31.57 o 
   7  -7  10      157.22      152.30     21.49 o 
   8  -7  10       10.45        4.23      7.31 o 
   9  -7  10        1.32       15.13     36.86 o 
  10  -7  10       60.89        1.33     21.92 o 
 -12  -6  10       55.72       41.74     22.25 o 
 -11  -6  10        1.36        2.17      6.26 o 
 -10  -6  10      310.39      350.49     19.01 o 
  -9  -6  10        1.85        7.92      6.59 o 
  -8  -6  10       75.56       86.58     15.87 o 
  -7  -6  10       94.31      103.85     11.53 o 
  -6  -6  10     1803.79     1695.12     25.11 o 
  -5  -6  10      781.43      763.18     78.38 o 
  -4  -6  10     3625.44     3547.48    151.44 o 
  -3  -6  10       55.48       70.18     14.56 o 
  -2  -6  10      128.19      168.19     19.59 o 
  -1  -6  10      193.19      170.00      8.20 o 
   0  -6  10      307.67      266.06      9.74 o 
   1  -6  10      588.60      574.24     22.24 o 
   2  -6  10     1782.52     1739.71     37.91 o 
   3  -6  10      917.03      883.94     36.53 o 
   4  -6  10      135.08      118.97     11.02 o 
   5  -6  10       90.40      114.81     13.51 o 
   6  -6  10       53.19       58.56     15.69 o 
   7  -6  10        0.34        0.08      6.05 o 
   8  -6  10      340.82      369.96     50.48 o 
   9  -6  10       87.67        0.66     19.26 o 
  10  -6  10       72.90        0.00     19.26 o 
 -13  -5  10       50.04       22.57     20.04 o 
 -12  -5  10       46.36       49.04     20.85 o 
 -11  -5  10       20.13       -6.93      8.68 o 
 -10  -5  10        3.50        3.11      5.44 o 
  -9  -5  10       30.95       31.16      9.09 o 
  -8  -5  10      147.21      152.48     11.83 o 
  -7  -5  10      197.27      236.77     10.87 o 
  -6  -5  10     1181.20     1090.20     14.10 o 
  -5  -5  10      304.24      305.54     33.21 o 
  -4  -5  10       91.37       62.44     35.20 o 
  -3  -5  10      394.89      348.71     32.55 o 
  -2  -5  10      990.92     1053.03     36.63 o 
  -1  -5  10     1332.80     1308.03     23.83 o 
   0  -5  10       96.11      105.52      6.91 o 
   1  -5  10     1939.81     1868.93     34.69 o 
   2  -5  10      326.95      273.90     12.89 o 
   3  -5  10      353.01      313.82     14.42 o 
   4  -5  10        4.92       -1.64      5.73 o 
   5  -5  10      384.61      257.32    204.24 o 
   6  -5  10      232.05      231.14     35.20 o 
   7  -5  10      807.26     1023.55     71.73 o 
   8  -5  10       70.76       81.03     34.54 o 
   9  -5  10        0.24        5.98     24.58 o 
  10  -5  10        4.11        2.66     42.51 o 
 -13  -4  10        3.53       11.45      9.10 o 
 -12  -4  10       14.50       -1.55      8.11 o 
 -11  -4  10      160.57      189.22     31.88 o 
 -10  -4  10      197.38      222.06     24.91 o 
  -9  -4  10       29.40        4.01     15.94 o 
  -8  -4  10      426.38      461.93     23.32 o 
  -7  -4  10      792.79      769.83     17.27 o 
  -6  -4  10      132.81      123.60     12.67 o 
  -5  -4  10      204.52      168.05     27.23 o 
  -4  -4  10      875.55      783.10     47.82 o 
  -3  -4  10     4670.99     4275.52    184.65 o 
  -2  -4  10        8.59       14.90      5.25 o 
  -1  -4  10     4886.31     4953.41    125.50 o 
   0  -4  10      245.62      229.81     12.42 o 
   1  -4  10        1.72       -6.13      6.13 o 
   2  -4  10       56.43       70.39     16.27 o 
   3  -4  10     4857.39     5142.73    112.47 o 
   4  -4  10      148.94      211.55     25.90 o 
   5  -4  10      337.02      381.29     20.32 o 
   6  -4  10        0.91        5.98     28.56 o 
   7  -4  10       86.30      117.57     35.20 o 
   8  -4  10      254.68      361.33     55.13 o 
   9  -4  10       55.86        7.31     44.50 o 
 -14  -3  10        5.09        0.51      9.90 o 
 -13  -3  10       85.21       63.66     56.79 o 
 -12  -3  10       74.99       88.74     39.19 o 
 -11  -3  10      562.35      649.57     29.61 o 
 -10  -3  10       23.60       28.59     16.37 o 
  -9  -3  10        4.99       20.69     11.16 o 
  -8  -3  10       91.39       90.10      8.73 o 
  -7  -3  10     1005.04      971.01     21.53 o 
  -6  -3  10      643.09      588.50     60.78 o 
  -5  -3  10     4520.20     4644.15    162.73 o 
  -4  -3  10      490.65      516.09     39.19 o 
  -3  -3  10     2750.38     2775.54     33.86 o 
  -2  -3  10      101.27       83.36      4.86 o 
  -1  -3  10     1157.66     1176.43     21.55 o 
   0  -3  10     1626.14     1631.09     53.18 o 
   1  -3  10     4175.45     4061.62     71.44 o 
   2  -3  10        0.19       -5.66      7.28 o 
   3  -3  10     2072.34     2078.40     50.31 o 
   4  -3  10        6.61        2.01      8.21 o 
   5  -3  10      717.10      803.33     34.79 o 
   6  -3  10        0.55       -5.31     18.60 o 
   7  -3  10      179.00      243.10     47.16 o 
   8  -3  10       56.03       -2.66     22.58 o 
   9  -3  10        0.28       -5.31     25.90 o 
 -14  -2  10       12.47        5.29     10.97 o 
 -13  -2  10      219.23      259.62     24.25 o 
 -12  -2  10        0.54       -1.85      8.23 o 
 -11  -2  10        2.04       12.05     13.38 o 
 -10  -2  10      161.61      194.38     11.83 o 
  -9  -2  10     1174.14     1269.58     29.50 o 
  -8  -2  10      535.49      505.98     24.07 o 
  -7  -2  10     3130.02     3220.05     50.34 o 
  -6  -2  10      124.34      120.61     15.10 o 
  -5  -2  10        9.41       16.09     10.30 o 
  -4  -2  10       46.19       41.20      4.11 o 
  -3  -2  10      843.13      731.77     21.19 o 
  -2  -2  10     1436.25     1295.87     28.45 o 
  -1  -2  10     1530.76     1721.29     37.65 o 
   0  -2  10      162.30      148.11     10.23 o 
   1  -2  10      207.17      239.68     12.37 o 
   2  -2  10       65.56       67.41     11.19 o 
   3  -2  10       42.00       15.58     16.67 o 
   4  -2  10        2.43       14.20      9.37 o 
   5  -2  10        0.74       10.74      5.93 o 
   6  -2  10       17.34       17.84     17.14 o 
   7  -2  10       10.69       -9.68     17.83 o 
   8  -2  10        0.71       -4.32     17.85 o 
   9  -2  10        5.87        0.33     16.44 o 
 -14  -1  10        2.47       12.92     16.08 o 
 -13  -1  10        3.04       12.55     10.29 o 
 -12  -1  10      370.29      421.07     21.11 o 
 -11  -1  10       86.28      109.04     14.88 o 
 -10  -1  10      109.51       91.64     12.83 o 
  -9  -1  10      159.93      203.63     12.90 o 
  -8  -1  10       23.05       22.36      5.36 o 
  -7  -1  10       37.22       32.71     11.62 o 
  -6  -1  10      720.69      692.84     27.56 o 
  -5  -1  10     1908.69     1996.03     65.42 o 
  -4  -1  10      871.63      790.76     23.58 o 
  -3  -1  10      178.36      218.35      8.25 o 
  -2  -1  10       14.16       11.00      6.32 o 
  -1  -1  10      960.50      906.93     43.84 o 
   0  -1  10       95.76      104.14     11.97 o 
   1  -1  10        0.48       -5.48      9.51 o 
   2  -1  10      656.69      774.52     26.13 o 
   3  -1  10        0.88        1.51      8.63 o 
   4  -1  10      557.69      625.80     25.79 o 
   5  -1  10        3.21        7.36     12.69 o 
   6  -1  10       41.70       48.27     22.31 o 
   7  -1  10       22.98       -0.35     13.38 o 
   8  -1  10      283.27      426.70     50.94 o 
 -14   0  10      168.51      157.76     20.63 o 
 -13   0  10       21.14       14.33      9.96 o 
 -12   0  10       98.10       82.97     12.62 o 
 -11   0  10       39.93       41.63     10.97 o 
 -10   0  10       21.81       25.37     10.57 o 
  -9   0  10       38.17       65.22      9.55 o 
  -8   0  10     1156.09     1319.73     34.15 o 
  -7   0  10       50.02       48.07      8.11 o 
  -6   0  10     3286.32     3212.95    145.13 o 
  -5   0  10      410.17      332.26     17.61 o 
  -4   0  10      674.20      628.14     28.56 o 
  -3   0  10     1163.47     1183.73     45.50 o 
  -2   0  10      646.07      601.77     28.56 o 
  -1   0  10       29.03       38.52     13.28 o 
   0   0  10     2058.26     2249.27     53.99 o 
   1   0  10      114.05      109.54     22.92 o 
   2   0  10      344.63      367.16     17.28 o 
   3   0  10       92.97       99.64     18.24 o 
   4   0  10      163.74      195.97     17.08 o 
   5   0  10      191.42      160.49      8.84 o 
   6   0  10      399.51      491.19     54.93 o 
   7   0  10       93.11        0.26     15.01 o 
   8   0  10       79.02        2.51     19.24 o 
 -15   1  10        0.36      -10.34     16.16 o 
 -14   1  10       76.44       87.46     18.89 o 
 -13   1  10        0.46      -15.94     15.94 o 
 -12   1  10       85.64       91.19     16.16 o 
 -11   1  10       55.45       89.53     14.27 o 
 -10   1  10     1593.80     2051.00     61.12 o 
  -9   1  10      331.70      422.59     19.66 o 
  -8   1  10     2120.39     2160.81     54.83 o 
  -7   1  10      357.02      359.42     15.48 o 
  -6   1  10        8.87       -0.57     11.29 o 
  -5   1  10     1422.42     1226.62     32.78 o 
  -4   1  10     1290.39     1241.48     41.30 o 
  -3   1  10      293.82      282.60     14.94 o 
  -2   1  10     2100.91     2244.85     80.04 o 
  -1   1  10      184.86      180.67     23.25 o 
   0   1  10       43.31       86.35     33.21 o 
   1   1  10      109.14      104.51     15.36 o 
   2   1  10      786.21      815.28     28.96 o 
   3   1  10      255.10      281.51     20.46 o 
   4   1  10      550.27      622.87     29.24 o 
   5   1  10        0.87       -3.12     14.92 o 
   6   1  10       27.98        4.30     21.52 o 
   7   1  10       57.02        9.56     26.85 o 
 -15   2  10        1.89      -18.30     18.30 o 
 -14   2  10       27.18       35.06     20.72 o 
 -13   2  10       21.72       50.68     27.45 o 
 -12   2  10      459.62      739.74     52.14 o 
 -11   2  10      305.23      436.37     32.88 o 
 -10   2  10      588.88      695.60     29.28 o 
  -9   2  10      144.50      179.94     15.73 o 
  -8   2  10      141.07      142.41     22.06 o 
  -7   2  10      247.97      276.29     19.51 o 
  -6   2  10     1170.82     1166.90     86.35 o 
  -5   2  10      157.10      170.22     15.69 o 
  -4   2  10      308.82      328.56     17.10 o 
  -3   2  10      115.01      125.07     13.52 o 
  -2   2  10       54.59       51.79     13.07 o 
  -1   2  10     1063.92     1095.95     55.13 o 
   0   2  10      300.16      320.15     35.20 o 
   1   2  10       28.03       45.83     22.58 o 
   2   2  10      169.29      221.01     19.26 o 
   3   2  10        9.59       18.67      7.69 o 
   4   2  10        5.73        5.90     15.26 o 
   5   2  10        3.14       -1.94      3.92 o 
   6   2  10        7.89       -1.72     20.40 o 
 -15   3  10       82.69      112.36     34.54 o 
 -14   3  10       13.39        3.30     12.65 o 
 -13   3  10       18.38       21.11     17.42 o 
 -12   3  10       21.62       39.98     15.41 o 
 -11   3  10       58.00      115.77     18.30 o 
 -10   3  10        2.48      -12.97     12.97 o 
  -9   3  10      663.11      774.16     32.17 o 
  -8   3  10       63.79      104.66     14.07 o 
  -7   3  10       55.10       70.98     15.61 o 
  -6   3  10      308.15      287.26     21.93 o 
  -5   3  10       30.63       57.58     19.93 o 
  -4   3  10      398.91      386.50     21.54 o 
  -3   3  10      315.01      271.27     46.49 o 
  -2   3  10       31.08       22.16     10.97 o 
  -1   3  10      545.09      636.63     42.18 o 
   0   3  10      247.92      238.45     36.53 o 
   1   3  10      159.24      145.46     33.87 o 
   2   3  10        0.36      -10.63     21.25 o 
   3   3  10       24.13       20.63      8.75 o 
   4   3  10        7.50       20.59     28.56 o 
   5   3  10      120.02        2.66     24.58 o 
   6   3  10        4.08       -0.35     16.67 o 
 -15   4  10       22.79       26.62     44.17 o 
 -14   4  10        0.04      -17.10     17.10 o 
 -13   4  10       50.79      127.53     27.56 o 
 -12   4  10       21.38       40.56     16.89 o 
 -11   4  10      329.23      412.88     33.21 o 
 -10   4  10        9.63       16.33     23.91 o 
  -9   4  10       78.49       80.74     15.61 o 
  -8   4  10        8.70       16.83     10.56 o 
  -7   4  10       24.79        3.70     10.66 o 
  -6   4  10      225.65      244.47     23.83 o 
  -5   4  10      667.72      702.15     30.96 o 
  -4   4  10        4.77       15.14     26.90 o 
  -3   4  10     1120.61     1199.23     55.13 o 
  -2   4  10      537.65      567.56     75.72 o 
  -1   4  10      235.25      244.82     25.51 o 
   0   4  10       76.12      114.24     33.87 o 
   1   4  10      123.06      218.52     71.07 o 
   2   4  10       39.34       41.18     30.55 o 
   4   4  10       19.29        5.31     25.90 o 
   5   4  10        0.63        3.65     19.26 o 
 -14   5  10       27.03       37.92     39.19 o 
 -13   5  10       63.20      110.44     25.35 o 
 -12   5  10        8.55       14.28     15.03 o 
 -11   5  10       14.28       56.27     22.30 o 
 -10   5  10        1.46       11.29     21.14 o 
  -9   5  10       40.70       51.41     19.57 o 
  -8   5  10       57.81       63.34     26.72 o 
  -7   5  10        5.19       18.02     29.23 o 
  -6   5  10        6.97       15.95     14.27 o 
  -5   5  10      152.42      217.89     22.49 o 
  -4   5  10      379.93      369.61     34.76 o 
  -3   5  10       65.67       60.51     20.67 o 
  -2   5  10       71.61       98.82     26.57 o 
  -1   5  10      251.66      393.37     78.71 o 
   0   5  10       86.21       51.81     31.88 o 
   1   5  10       72.93      102.95     39.85 o 
   3   5  10        4.96        3.32     25.24 o 
   4   5  10       87.07        1.99     25.90 o 
 -14   6  10       22.56       60.29     56.13 o 
 -13   6  10       18.00       53.11     34.87 o 
 -12   6  10       24.92       75.49     29.27 o 
 -11   6  10       18.97       34.24     18.55 o 
 -10   6  10      125.30      235.94     28.41 o 
  -9   6  10       67.47       70.75     19.24 o 
  -8   6  10      398.54      414.99     32.15 o 
  -7   6  10      185.21      260.52     26.51 o 
  -6   6  10      301.37      364.94     30.05 o 
  -5   6  10       84.62       87.32     24.14 o 
  -4   6  10      927.01     1100.79     91.99 o 
  -3   6  10      162.10      166.48     25.91 o 
  -2   6  10      228.13      208.12     28.24 o 
  -1   6  10       61.81       48.46     26.57 o 
   0   6  10       43.42       56.46     36.53 o 
   1   6  10       45.70        0.66     37.20 o 
   2   6  10       49.39        0.66     21.25 o 
   3   6  10       43.09        0.00     22.58 o 
 -14   7  10       83.44      193.35     34.87 o 
 -13   7  10       17.42        2.84     17.63 o 
 -12   7  10        1.71      -12.04     21.11 o 
 -11   7  10       18.86       14.50     16.16 o 
 -10   7  10      199.25      268.94     31.10 o 
  -9   7  10      376.16      482.51     39.44 o 
  -8   7  10      251.39      304.97     38.72 o 
  -7   7  10       68.97      125.90     25.24 o 
  -6   7  10      163.59      187.23     26.98 o 
  -5   7  10      339.60      444.21     37.86 o 
  -4   7  10      139.59      127.33     25.44 o 
  -3   7  10        8.84       -8.77     15.94 o 
  -2   7  10        1.42        4.72     15.00 o 
  -1   7  10       16.86       -9.98     17.55 o 
   0   7  10       17.14        1.33     23.25 o 
   1   7  10        1.51        2.66     26.57 o 
   2   7  10        6.36       -0.66     25.90 o 
 -13   8  10        5.44       -1.42     30.89 o 
 -12   8  10        7.93       -3.79     15.41 o 
 -11   8  10        0.57       -9.99     17.70 o 
 -10   8  10        0.58       31.48     22.45 o 
  -9   8  10       74.73       86.30     30.22 o 
  -8   8  10      227.73      317.57     36.87 o 
  -7   8  10        2.52       17.60     20.92 o 
  -6   8  10      297.14      339.68     37.09 o 
  -5   8  10        0.22       -3.07     14.07 o 
  -4   8  10       54.15       69.23     24.30 o 
  -3   8  10      183.25      170.69    125.20 o 
  -2   8  10        5.86       -0.84     15.66 o 
  -1   8  10       47.81       -0.27     13.57 o 
   0   8  10       31.25       -0.66     25.24 o 
 -12   9  10       66.46       33.84     40.85 o 
 -11   9  10       47.80       70.80     76.72 o 
 -10   9  10      253.32      315.67     38.13 o 
  -9   9  10        3.29      -16.34     18.44 o 
  -8   9  10       10.78        6.12     15.95 o 
  -7   9  10        3.34        8.88     20.50 o 
  -6   9  10        4.42       10.30     21.01 o 
  -5   9  10      303.99      454.19    275.98 o 
  -4   9  10      109.69        2.34     16.63 o 
  -3   9  10        6.51       -0.44     16.04 o 
  -2   9  10       16.48        0.90     15.64 o 
  -1   9  10        3.27       -0.96     16.76 o 
 -11  10  10        1.47       -5.60     16.91 o 
 -10  10  10        5.39        6.65     20.31 o 
  -9  10  10       39.53        6.76     17.86 o 
  -8  10  10        0.02       -0.98     14.94 o 
  -7  10  10       59.54        1.65     15.95 o 
  -6  10  10        1.19       -2.32     16.91 o 
  -5  10  10       17.12       -1.33     16.16 o 
  -4  10  10        0.20        1.27     20.61 o 
  -3  10  10        4.55        1.56     22.24 o 
   0 -16  11        6.81       30.94     13.35 o 
   1 -16  11       47.65       54.91     15.85 o 
   2 -16  11        0.34       -3.26     12.55 o 
   3 -16  11       83.76      102.95     40.23 o 
   4 -16  11        0.12        7.39     10.03 o 
  -3 -15  11        3.15       -5.04      9.67 o 
  -2 -15  11       32.13       22.59      8.98 o 
  -1 -15  11      529.09      519.18     36.53 o 
   0 -15  11        0.42       -9.55      9.55 o 
   1 -15  11      200.77      224.09     18.07 o 
   2 -15  11        4.66        8.78     10.30 o 
   3 -15  11      111.82       99.26     29.68 o 
   4 -15  11       13.27        5.97     11.35 o 
   5 -15  11      419.66      542.28     37.27 o 
   6 -15  11        8.06       14.89     13.58 o 
  -4 -14  11       50.54       43.14     20.27 o 
  -3 -14  11      239.69      241.76     21.71 o 
  -2 -14  11        7.85        7.54      8.87 o 
  -1 -14  11        3.51       17.96      7.86 o 
   0 -14  11        0.92        6.11      8.59 o 
   1 -14  11      237.55      269.29     75.06 o 
   2 -14  11       67.25       67.95     31.58 o 
   3 -14  11      209.98      173.19     56.40 o 
   4 -14  11       21.18        1.90      8.85 o 
   5 -14  11       69.21       64.18     23.39 o 
   6 -14  11       42.21       33.54     19.72 o 
   7 -14  11       47.39       40.93     18.74 o 
  -6 -13  11       49.36       39.92     10.10 o 
  -5 -13  11       16.45       -3.41     29.56 o 
  -4 -13  11       26.67       36.87     20.11 o 
  -3 -13  11       40.91       26.20      7.65 o 
  -2 -13  11      123.99      114.43     17.44 o 
  -1 -13  11      374.82      371.47     16.75 o 
   0 -13  11       60.49       70.76     10.67 o 
   1 -13  11       52.26       50.75     10.42 o 
   2 -13  11       93.74      130.44     21.41 o 
   3 -13  11        0.80        6.15      8.31 o 
   4 -13  11       93.47       94.79     17.86 o 
   5 -13  11       68.52       79.92     15.79 o 
   6 -13  11      191.46      251.20     38.39 o 
   7 -13  11        1.81      -13.27     13.27 o 
   8 -13  11        1.91       -4.24     10.45 o 
  -7 -12  11       27.74       55.08     30.86 o 
  -6 -12  11       72.48       66.54     18.12 o 
  -5 -12  11       72.51       73.56     13.32 o 
  -4 -12  11      371.59      293.53     34.61 o 
  -3 -12  11      151.86      145.11     19.80 o 
  -2 -12  11       81.79       87.74     10.28 o 
  -1 -12  11       49.42       36.33      8.65 o 
   0 -12  11       13.89       20.96      9.95 o 
   1 -12  11       58.66       80.35     10.74 o 
   2 -12  11       25.02       -2.10     13.28 o 
   3 -12  11       37.08       21.63     11.09 o 
   4 -12  11      435.78      504.33     24.84 o 
   5 -12  11        0.22       -4.35     10.42 o 
   6 -12  11      410.52      452.76     30.05 o 
   7 -12  11       74.10       88.13     20.71 o 
   8 -12  11       40.24       61.24     19.52 o 
  -8 -11  11        9.90       13.89      7.65 o 
  -7 -11  11        3.29       -2.52      7.67 o 
  -6 -11  11      163.82      171.80     12.22 o 
  -5 -11  11      301.47      350.43     29.19 o 
  -4 -11  11      856.88      895.68     77.58 o 
  -3 -11  11       22.26       28.48     15.48 o 
  -2 -11  11        5.21        3.44      5.72 o 
  -1 -11  11      296.64      307.66     11.89 o 
   0 -11  11       29.16       33.69      9.96 o 
   1 -11  11       67.21       59.62     10.68 o 
   2 -11  11      353.03      408.68     20.79 o 
   3 -11  11       16.84       12.04      7.65 o 
   4 -11  11      327.35      347.76     21.57 o 
   5 -11  11       93.07      104.45     16.41 o 
   6 -11  11       96.30      135.99     16.98 o 
   7 -11  11      111.03      169.78     23.13 o 
   8 -11  11      250.88      317.98     27.86 o 
   9 -11  11        0.39       23.29     30.07 o 
  -9 -10  11       36.19       33.89     18.00 o 
  -8 -10  11      369.29      383.75     18.42 o 
  -7 -10  11      165.41      158.29     14.13 o 
  -6 -10  11      456.12      531.84     23.73 o 
  -5 -10  11       16.96       17.21      6.72 o 
  -4 -10  11      223.41      234.68     11.29 o 
  -3 -10  11      280.61      260.64     17.78 o 
  -2 -10  11      699.67      690.30     19.12 o 
  -1 -10  11       11.21       24.70      6.88 o 
   0 -10  11     1425.55     1462.99     27.55 o 
   1 -10  11     1081.23     1156.70     25.73 o 
   2 -10  11     1040.38     1073.55     25.35 o 
   3 -10  11       21.13       23.31     11.69 o 
   4 -10  11      246.12      284.31     17.28 o 
   5 -10  11      176.35      221.62     27.97 o 
   6 -10  11      182.92      215.71     22.92 o 
   7 -10  11      115.70      136.37     20.24 o 
   8 -10  11      105.85      122.49     16.87 o 
   9 -10  11       43.78       -0.92      8.98 o 
 -10  -9  11       82.52       43.06     23.20 o 
  -9  -9  11       36.25       19.26     10.45 o 
  -8  -9  11        0.52        3.11      5.46 o 
  -7  -9  11      418.96      347.12     18.69 o 
  -6  -9  11      440.30      416.11     15.22 o 
  -5  -9  11        9.64        5.56      3.83 o 
  -4  -9  11      429.47      376.58     12.57 o 
  -3  -9  11       12.25        5.97      4.69 o 
  -2  -9  11      171.34      154.85      6.81 o 
  -1  -9  11       97.55      104.90      6.18 o 
   0  -9  11      969.93      950.56     19.93 o 
   1  -9  11      893.44      885.44     21.65 o 
   2  -9  11      333.85      318.98     13.25 o 
   3  -9  11      650.02      587.25     18.61 o 
   4  -9  11        0.23       -8.85      8.85 o 
   5  -9  11      121.66      146.27     17.88 o 
   6  -9  11       29.24       25.67     10.07 o 
   7  -9  11       38.55       61.76     17.92 o 
   8  -9  11       16.79       23.93     22.24 o 
   9  -9  11       37.36       22.76     32.45 o 
 -11  -8  11       21.63       19.82     14.58 o 
 -10  -8  11       17.24        1.55      8.09 o 
  -9  -8  11       25.10       31.36     11.30 o 
  -8  -8  11      150.24      130.23     10.91 o 
  -7  -8  11      465.85      444.71     38.43 o 
  -6  -8  11       49.33       40.44      3.99 o 
  -5  -8  11      208.07      217.19      6.81 o 
  -4  -8  11      194.46      164.72     26.96 o 
  -3  -8  11       42.67       52.87     20.26 o 
  -2  -8  11     1020.77     1010.58     50.24 o 
  -1  -8  11      202.35      198.86      7.88 o 
   0  -8  11        4.85       10.25      6.42 o 
   1  -8  11     2818.63     2793.36     54.36 o 
   2  -8  11       44.86       43.87      7.22 o 
   3  -8  11      198.84      195.63     12.48 o 
   4  -8  11      115.32      121.66     17.09 o 
   5  -8  11      379.18      440.17     22.76 o 
   6  -8  11      125.05      159.16     15.43 o 
   7  -8  11      108.80      134.37     22.43 o 
   8  -8  11        0.91        1.53      7.19 o 
   9  -8  11       30.30        8.09     11.96 o 
 -11  -7  11       23.58       19.73     14.04 o 
 -10  -7  11        1.32       10.34     10.09 o 
  -9  -7  11      310.81      371.25     24.12 o 
  -8  -7  11       40.53       39.81      6.51 o 
  -7  -7  11       33.78       41.96      7.96 o 
  -6  -7  11      276.57      232.24     11.33 o 
  -5  -7  11       41.21       65.76     23.91 o 
  -4  -7  11      186.02      175.55     26.96 o 
  -3  -7  11     1303.12     1187.25     54.40 o 
  -2  -7  11     1369.70     1312.88     48.82 o 
  -1  -7  11     1206.89     1061.39     22.55 o 
   0  -7  11      422.90      366.50     12.14 o 
   1  -7  11        1.90        2.19      4.37 o 
   2  -7  11     1586.73     1539.56     35.78 o 
   3  -7  11      205.36      243.18     16.28 o 
   4  -7  11      686.42      762.61     25.11 o 
   5  -7  11      474.46      526.63     25.68 o 
   6  -7  11       31.52       48.22     19.93 o 
   7  -7  11        0.20        6.72      8.26 o 
   8  -7  11       80.96       94.98     35.20 o 
   9  -7  11       83.47       83.69     37.86 o 
 -12  -6  11       56.10       32.24     21.52 o 
 -11  -6  11      151.00      185.04     15.83 o 
 -10  -6  11       56.09       70.64     10.63 o 
  -9  -6  11      215.01      236.88     13.34 o 
  -8  -6  11       46.52       74.67      7.42 o 
  -7  -6  11      204.08      162.93      5.90 o 
  -6  -6  11     1940.41     1881.04     90.33 o 
  -5  -6  11      964.61      868.12     56.46 o 
  -4  -6  11     1928.11     1951.45     84.35 o 
  -3  -6  11      239.19      243.01     27.85 o 
  -2  -6  11      379.72      312.32     34.21 o 
  -1  -6  11      396.87      413.07      9.58 o 
   0  -6  11     3402.94     3308.41     73.89 o 
   1  -6  11     3233.18     3247.86     66.08 o 
   2  -6  11     1091.37     1119.87     29.92 o 
   3  -6  11        5.40       -3.96      8.46 o 
   4  -6  11        5.77       11.53     11.53 o 
   5  -6  11       82.03       91.66     23.91 o 
   6  -6  11      134.62      207.23     57.12 o 
   7  -6  11       25.79       24.58     23.25 o 
   8  -6  11      125.45      158.75     41.85 o 
   9  -6  11       57.79       99.63     41.85 o 
 -13  -5  11       27.71       10.22      8.82 o 
 -12  -5  11       10.26       15.36     11.41 o 
 -11  -5  11        3.15       -2.41      6.12 o 
 -10  -5  11      253.08      297.53     15.31 o 
  -9  -5  11        3.39       15.72      6.04 o 
  -8  -5  11     1299.73     1364.31     24.91 o 
  -7  -5  11      722.58      748.04      9.93 o 
  -6  -5  11      365.17      353.36     39.85 o 
  -5  -5  11      243.57      229.15     33.87 o 
  -4  -5  11      233.16      205.90     31.22 o 
  -3  -5  11     1945.61     1948.79    120.22 o 
  -2  -5  11     1104.65      917.94     51.81 o 
  -1  -5  11       10.46        8.26      6.51 o 
   0  -5  11      258.68      248.52     12.86 o 
   1  -5  11      117.87      143.63     13.12 o 
   2  -5  11       22.47       29.86     15.31 o 
   3  -5  11       28.08       13.74     14.32 o 
   4  -5  11      234.46      197.43     17.30 o 
   5  -5  11       23.38        6.85      9.23 o 
   6  -5  11       86.98      121.55     52.47 o 
   7  -5  11       32.52       27.90     25.24 o 
   8  -5  11        4.73      -16.61     25.90 o 
   9  -5  11       71.57       96.97     42.51 o 
 -13  -4  11        5.82        9.07      8.36 o 
 -12  -4  11      122.54       88.03     80.70 o 
 -11  -4  11        1.76        4.19     10.68 o 
 -10  -4  11      380.10      406.31     21.07 o 
  -9  -4  11      323.58      296.76     14.83 o 
  -8  -4  11      217.17      255.57      9.27 o 
  -7  -4  11       17.20       27.87      5.96 o 
  -6  -4  11      162.58      193.95     32.55 o 
  -5  -4  11      102.81      110.26     26.57 o 
  -4  -4  11      790.68      761.85     50.48 o 
  -3  -4  11        6.09      -16.61     16.61 o 
  -2  -4  11       14.18       36.37      3.88 o 
  -1  -4  11      372.84      338.67     10.21 o 
   0  -4  11       54.19       53.33      7.34 o 
   1  -4  11      734.65      783.00     24.70 o 
   2  -4  11      368.29      429.33     18.71 o 
   3  -4  11      974.97     1143.18     46.83 o 
   4  -4  11       16.57       17.01      9.21 o 
   5  -4  11        2.28        7.59      8.03 o 
   6  -4  11       21.45       23.91     38.52 o 
   7  -4  11      228.01      249.08     47.16 o 
   8  -4  11        6.20       15.94     27.23 o 
 -13  -3  11        0.21        4.33      9.93 o 
 -12  -3  11      238.67      192.27    135.17 o 
 -11  -3  11      139.78      153.03     15.92 o 
 -10  -3  11       36.32       46.25     14.97 o 
  -9  -3  11      248.35      272.63     18.27 o 
  -8  -3  11      173.42      186.32     14.61 o 
  -7  -3  11     1746.81     1466.51    145.79 o 
  -6  -3  11     1151.65     1108.57     37.86 o 
  -5  -3  11      243.75      211.22     31.88 o 
  -4  -3  11      676.53      660.22     47.16 o 
  -3  -3  11      551.31      573.17     10.67 o 
  -2  -3  11       14.04        7.41      3.00 o 
  -1  -3  11     1441.91     1389.25     30.94 o 
   0  -3  11      701.91      787.83     21.56 o 
   1  -3  11      353.39      397.40     19.52 o 
   2  -3  11     1310.30     1449.13     36.26 o 
   3  -3  11       47.39       82.11     11.88 o 
   4  -3  11       11.04       14.89      7.76 o 
   5  -3  11       73.39       88.77     11.24 o 
   6  -3  11      518.10      644.34     45.91 o 
   7  -3  11      122.84      120.51     29.11 o 
   8  -3  11       25.49       -3.73     21.52 o 
 -14  -2  11       51.67       27.36     32.88 o 
 -13  -2  11        6.08        3.66      9.93 o 
 -12  -2  11       11.89       11.12     14.32 o 
 -11  -2  11      143.26      158.72     18.31 o 
 -10  -2  11      203.15      231.07     11.94 o 
  -9  -2  11      649.11      771.09     20.64 o 
  -8  -2  11      754.92      763.36     21.49 o 
  -7  -2  11      337.77      319.86      9.36 o 
  -6  -2  11      487.76      482.47     12.01 o 
  -5  -2  11     1593.41     1578.17     24.38 o 
  -4  -2  11       53.46       39.34      7.36 o 
  -3  -2  11     2514.71     2533.93     56.13 o 
  -2  -2  11      498.64      480.88     31.55 o 
  -1  -2  11      108.65      108.86      9.72 o 
   0  -2  11      531.05      559.06     18.98 o 
   1  -2  11      851.21      861.86     36.65 o 
   2  -2  11       68.43       83.97     12.36 o 
   3  -2  11      671.00      732.67     25.66 o 
   4  -2  11      181.57      232.15     19.35 o 
   5  -2  11        0.60       -1.73     16.34 o 
   6  -2  11       50.79       25.42     19.49 o 
   7  -2  11       27.27       -1.33     14.56 o 
   8  -2  11        7.20        0.99     15.73 o 
 -14  -1  11        3.30        9.74     16.42 o 
 -13  -1  11      293.70      359.49     21.09 o 
 -12  -1  11       42.45       40.82     14.80 o 
 -11  -1  11      237.72      304.23     20.83 o 
 -10  -1  11      501.06      583.22     19.10 o 
  -9  -1  11        1.41        2.30      9.47 o 
  -8  -1  11        0.39        8.71     10.79 o 
  -7  -1  11     2015.39     1940.01    105.28 o 
  -6  -1  11      373.19      389.88     22.58 o 
  -5  -1  11     2012.95     2168.32     55.79 o 
  -4  -1  11       48.17       57.28      5.22 o 
  -3  -1  11      166.32      196.07     21.59 o 
  -2  -1  11        4.33        0.27      5.53 o 
  -1  -1  11     1033.00      946.03     30.14 o 
   0  -1  11      344.94      349.93     32.11 o 
   1  -1  11      674.05      667.19     24.22 o 
   2  -1  11        0.07        2.76     10.36 o 
   3  -1  11      146.58      193.38     16.10 o 
   4  -1  11       40.80       40.69     12.08 o 
   5  -1  11      174.88      186.52     16.61 o 
   6  -1  11        6.79       10.46     22.30 o 
   7  -1  11       70.76       -5.06     22.03 o 
 -14   0  11        0.00       -1.84     11.33 o 
 -13   0  11      210.98      256.82     21.08 o 
 -12   0  11       48.11       49.28     12.67 o 
 -11   0  11       33.31       51.87     18.27 o 
 -10   0  11      144.08      155.26     15.71 o 
  -9   0  11      563.52      582.28     19.45 o 
  -8   0  11       12.99       16.61     10.09 o 
  -7   0  11      727.77      773.72     53.14 o 
  -6   0  11       24.00       14.88      6.32 o 
  -5   0  11      116.88      120.05     13.62 o 
  -4   0  11      411.24      371.26     13.85 o 
  -3   0  11        6.59       15.80      6.53 o 
  -2   0  11      479.53      510.78     30.55 o 
  -1   0  11      265.30      284.33     25.57 o 
   0   0  11      137.33      210.78     21.72 o 
   1   0  11       95.86      111.49     14.68 o 
   2   0  11       16.14       44.16     14.45 o 
   3   0  11       33.86       64.10     11.51 o 
   4   0  11      345.36      448.78     21.19 o 
   5   0  11       90.83       94.75     19.20 o 
   6   0  11       31.20        4.47     17.36 o 
   7   0  11       56.47       -4.36     19.19 o 
 -14   1  11        0.53        0.30      7.84 o 
 -13   1  11        6.60       28.95     15.97 o 
 -12   1  11      150.42      165.40     29.41 o 
 -11   1  11      357.65      480.51     29.89 o 
 -10   1  11      518.40      542.46     27.66 o 
  -9   1  11       83.73       96.08     12.29 o 
  -8   1  11      488.47      532.53     35.20 o 
  -7   1  11       51.29       40.87      7.98 o 
  -6   1  11      890.57      833.19     49.48 o 
  -5   1  11        6.08        4.45      6.97 o 
  -4   1  11     1692.56     1715.11     45.96 o 
  -3   1  11      555.05      625.75     27.23 o 
  -2   1  11        5.66        5.98     11.29 o 
  -1   1  11      154.89      176.02     25.90 o 
   0   1  11      372.01      454.32     39.19 o 
   1   1  11        4.37       -7.44      8.84 o 
   2   1  11      828.90     1050.29     45.65 o 
   3   1  11      136.07      192.88     28.40 o 
   4   1  11       52.29       47.03      8.78 o 
   5   1  11       73.89        4.29     19.80 o 
   6   1  11       24.61        0.51     14.54 o 
 -14   2  11       24.89       19.12     14.47 o 
 -13   2  11        8.05       17.55     12.58 o 
 -12   2  11      184.64      235.01     21.94 o 
 -11   2  11       73.87       82.20     15.22 o 
 -10   2  11       19.67       19.17     10.30 o 
  -9   2  11      156.37      150.84     48.82 o 
  -8   2  11        6.76       11.21      8.30 o 
  -7   2  11        2.28        8.57      9.05 o 
  -6   2  11      218.30      267.70     17.93 o 
  -5   2  11        9.02       20.70      8.41 o 
  -4   2  11       53.36       79.77     11.91 o 
  -3   2  11        7.89       16.91     13.28 o 
  -2   2  11     2406.83     2789.97    141.48 o 
  -1   2  11      774.39      856.83     53.80 o 
   0   2  11      168.95      220.52     55.79 o 
   1   2  11       14.22       41.85     41.18 o 
   2   2  11        9.28      -15.94     21.92 o 
   3   2  11       30.97       -4.54      6.68 o 
   4   2  11       86.02      114.80     29.09 o 
   5   2  11        3.89       -8.98     19.45 o 
 -14   3  11       24.73        3.18     21.59 o 
 -13   3  11       21.51       29.95     28.56 o 
 -12   3  11        1.43        4.51     10.02 o 
 -11   3  11       22.86       38.69     16.99 o 
 -10   3  11      351.47      511.03     28.18 o 
  -9   3  11        8.33       16.82     12.97 o 
  -8   3  11       64.89       39.78     13.92 o 
  -7   3  11      418.41      355.02     21.14 o 
  -6   3  11      118.83      121.26     17.50 o 
  -5   3  11      719.65      714.35     53.47 o 
  -4   3  11      876.22     1057.55     37.35 o 
  -3   3  11        0.52        2.13     14.94 o 
  -2   3  11     1404.58     1563.21    135.50 o 
  -1   3  11      126.52      146.13     32.55 o 
   0   3  11       49.75       50.48     25.90 o 
   1   3  11       12.11       11.96     21.92 o 
   2   3  11      219.65      215.87     45.17 o 
   3   3  11        0.19        2.82      6.30 o 
   4   3  11        1.78        4.32      5.06 o 
   5   3  11        5.34        4.65     27.90 o 
 -14   4  11       23.28       42.74     19.19 o 
 -13   4  11       12.25       21.44     14.94 o 
 -12   4  11      291.13      462.03     40.05 o 
 -11   4  11        1.31        2.11      9.36 o 
 -10   4  11        1.77        1.33      8.92 o 
  -9   4  11       10.79       18.48     14.78 o 
  -8   4  11      219.85      267.46     22.06 o 
  -7   4  11        8.70       34.87     15.29 o 
  -6   4  11      916.06     1004.94     45.86 o 
  -5   4  11        6.04       -6.61      9.83 o 
  -4   4  11      107.42      133.84     18.91 o 
  -3   4  11       92.05      112.26     24.32 o 
  -2   4  11       43.28       59.52     26.24 o 
  -1   4  11       65.09       98.97     32.55 o 
   0   4  11       20.48       31.22     45.17 o 
   1   4  11       50.02       95.65     37.86 o 
   2   4  11       52.15       -2.66     21.92 o 
   3   4  11        2.68        1.99     23.91 o 
   4   4  11       14.12        5.98     27.23 o 
 -14   5  11       45.71       45.91     24.04 o 
 -13   5  11       49.08       70.05     20.99 o 
 -12   5  11        2.84       10.67     13.52 o 
 -11   5  11        2.68        9.33     21.54 o 
 -10   5  11       29.67       12.66     14.73 o 
  -9   5  11      170.16      211.57     87.01 o 
  -8   5  11        0.56        1.00     24.24 o 
  -7   5  11      353.36      368.10     27.47 o 
  -6   5  11      331.10      334.71     27.19 o 
  -5   5  11      146.07      198.15     46.83 o 
  -4   5  11      196.38      235.62     25.57 o 
  -3   5  11       71.10       73.28     23.25 o 
  -2   5  11       83.26       93.74     36.39 o 
  -1   5  11      496.42      751.22     71.73 o 
   0   5  11      179.22      183.32     49.15 o 
   1   5  11        1.81       -2.66     22.58 o 
   2   5  11       45.02       -1.99     24.58 o 
 -14   6  11       15.20       39.40     21.47 o 
 -13   6  11       24.13       30.86     18.91 o 
 -12   6  11       27.64       41.72     22.18 o 
 -11   6  11      375.24      582.69     48.66 o 
 -10   6  11        8.15       16.64     14.47 o 
  -9   6  11      419.73      628.47     62.10 o 
  -8   6  11      875.63      986.72     48.61 o 
  -7   6  11      372.81      425.87     33.58 o 
  -6   6  11        9.34        7.38     12.65 o 
  -5   6  11      500.36      612.93     39.71 o 
  -4   6  11        0.45      -19.40     19.40 o 
  -3   6  11      535.35      709.19     84.35 o 
  -2   6  11      123.53      145.80     35.55 o 
  -1   6  11      123.59      123.70     27.77 o 
   0   6  11        0.27        1.33     22.58 o 
   1   6  11      147.70        0.66     23.91 o 
   2   6  11        6.09       -0.66     23.25 o 
 -13   7  11       97.60      188.20     37.44 o 
 -12   7  11        7.34       15.08     17.02 o 
 -11   7  11       38.31      112.44     24.49 o 
 -10   7  11      129.61      190.89     27.71 o 
  -9   7  11      124.94      181.15     39.52 o 
  -8   7  11       40.45       47.25     22.70 o 
  -7   7  11      178.78      272.59     39.29 o 
  -6   7  11        0.95       19.09     20.61 o 
  -5   7  11      113.47      193.50     36.53 o 
  -4   7  11        9.76      -18.26     21.99 o 
  -3   7  11       78.22       80.46     31.54 o 
  -2   7  11        3.64       -1.33     17.54 o 
  -1   7  11       54.93        4.25     19.23 o 
   0   7  11        1.01        0.66     23.25 o 
   1   7  11        1.46        1.99     28.56 o 
 -12   8  11        5.14       -0.45     13.23 o 
 -11   8  11        8.32        9.40     26.16 o 
 -10   8  11      131.22      117.60    107.93 o 
  -9   8  11      200.03      269.99     47.16 o 
  -8   8  11        1.25       -6.58     14.74 o 
  -7   8  11        6.29       -4.98     14.56 o 
  -6   8  11        7.68       -2.40     14.07 o 
  -5   8  11       49.72       33.95     31.55 o 
  -4   8  11       47.40        2.78     15.41 o 
  -3   8  11        6.77       -0.21     12.93 o 
  -2   8  11        9.11       -0.52     24.42 o 
  -1   8  11        5.41        0.66     23.91 o 
 -11   9  11       35.48       37.29     52.14 o 
 -10   9  11        4.65        2.46     14.36 o 
  -9   9  11        3.99       31.66     44.50 o 
  -8   9  11       14.51       59.05     29.25 o 
  -7   9  11        1.17      -40.35     40.85 o 
  -6   9  11       85.69        3.64     17.10 o 
  -5   9  11        6.51       -0.38     13.80 o 
  -4   9  11        1.79        1.33     15.60 o 
  -3   9  11       27.06       -2.44     19.72 o 
  -8  10  11       41.05       52.27     48.82 o 
  -7  10  11        9.92        0.38     14.79 o 
  -6  10  11       33.92        0.66     18.20 o 
  -2 -15  12       65.74       59.82     15.98 o 
  -1 -15  12       17.92       12.09     12.17 o 
   0 -15  12       10.80      -10.33     11.90 o 
   1 -15  12        1.42        2.28      9.46 o 
   2 -15  12        9.14        9.41     10.64 o 
   3 -15  12       77.08       80.36     27.09 o 
   4 -15  12      362.65      415.23     29.93 o 
   5 -15  12        3.23       -2.46     11.75 o 
  -4 -14  12       45.58       48.63     11.93 o 
  -3 -14  12      124.18      129.92     24.24 o 
  -2 -14  12      159.18      181.60     11.87 o 
  -1 -14  12      262.25      270.89     21.27 o 
   0 -14  12       80.00      108.19     11.43 o 
   1 -14  12      215.66      250.26     25.71 o 
   2 -14  12       94.63       96.44     30.03 o 
   3 -14  12       55.65       70.86     21.50 o 
   4 -14  12      200.32      185.04     58.49 o 
   5 -14  12      172.52      138.67     52.33 o 
   6 -14  12       10.53        5.47     10.70 o 
  -6 -13  12       64.49       78.38     37.86 o 
  -5 -13  12       15.00       -1.21     11.24 o 
  -4 -13  12        6.99       11.53     11.82 o 
  -3 -13  12      602.31      571.33     36.86 o 
  -2 -13  12      384.23      302.05     21.72 o 
  -1 -13  12      216.18      196.16     20.14 o 
   0 -13  12       26.79       28.87     12.28 o 
   1 -13  12       15.57        9.05      8.86 o 
   2 -13  12      113.16      107.72     13.25 o 
   3 -13  12      723.27      782.57     45.06 o 
   4 -13  12      235.42      235.77     25.26 o 
   5 -13  12      136.38      222.13     44.69 o 
   6 -13  12       14.14       28.46     13.14 o 
   7 -13  12       19.02       11.64     15.06 o 
  -7 -12  12       10.63        3.95     10.56 o 
  -6 -12  12       88.22       63.13     15.52 o 
  -5 -12  12      222.81      195.56     24.45 o 
  -4 -12  12      204.59      157.45     29.44 o 
  -3 -12  12      131.25      112.94     27.39 o 
  -2 -12  12       12.06       12.99      6.73 o 
  -1 -12  12        0.65       -4.29      4.29 o 
   0 -12  12       22.56       28.63      6.77 o 
   1 -12  12      107.81      121.93     11.08 o 
   2 -12  12       28.30       35.57      9.22 o 
   3 -12  12      280.00      294.27     18.42 o 
   4 -12  12        4.92       18.80     11.28 o 
   5 -12  12       46.89       33.22     12.84 o 
   6 -12  12        8.84       10.91     11.48 o 
   7 -12  12       28.75       26.33     13.56 o 
   8 -12  12       17.93       59.79     24.11 o 
  -8 -11  12        3.17        1.52      7.89 o 
  -7 -11  12       64.44       55.81     13.23 o 
  -6 -11  12       73.05       61.54      8.44 o 
  -5 -11  12      222.91      197.30     13.32 o 
  -4 -11  12       23.89        9.42      6.90 o 
  -3 -11  12       18.42       14.61      7.21 o 
  -2 -11  12       25.48       16.74      6.10 o 
  -1 -11  12       49.77       43.69      6.39 o 
   0 -11  12      370.84      389.50     15.47 o 
   1 -11  12       47.83       37.41     10.47 o 
   2 -11  12      502.48      537.23     20.46 o 
   3 -11  12       55.76       65.85     13.72 o 
   4 -11  12       60.77      107.63     17.59 o 
   5 -11  12      241.92      255.82     21.25 o 
   6 -11  12      473.24      551.37     36.14 o 
   7 -11  12      214.01      274.10     22.42 o 
   8 -11  12        2.37        7.21     11.45 o 
  -9 -10  12       28.28       10.39     11.01 o 
  -8 -10  12      106.82      107.83     17.79 o 
  -7 -10  12       69.23       67.93      5.64 o 
  -6 -10  12       68.67       41.09      5.93 o 
  -5 -10  12       11.50        6.92      4.51 o 
  -4 -10  12      284.07      269.34     17.46 o 
  -3 -10  12       42.40       29.75      2.85 o 
  -2 -10  12      915.62      809.00     16.40 o 
  -1 -10  12     1268.81     1185.70     21.24 o 
   0 -10  12       55.10       48.27      9.18 o 
   1 -10  12      314.49      310.66     16.64 o 
   2 -10  12      217.14      250.83     17.55 o 
   3 -10  12      554.82      536.15     20.38 o 
   4 -10  12     1284.93     1377.66     41.26 o 
   5 -10  12      116.64      127.37     14.79 o 
   6 -10  12       13.27       16.88     10.31 o 
   7 -10  12      137.27      187.51     22.97 o 
   8 -10  12      118.34      193.58     36.39 o 
 -10  -9  12       47.54       27.85     11.44 o 
  -9  -9  12       16.50        5.20     13.02 o 
  -8  -9  12       57.49       44.29      6.21 o 
  -7  -9  12        9.20       12.06      2.99 o 
  -6  -9  12      665.10      648.78     33.22 o 
  -5  -9  12       38.76       27.93     16.55 o 
  -4  -9  12      940.18      977.73     48.82 o 
  -3  -9  12      182.27      193.45     25.10 o 
  -2  -9  12       62.27       61.92     31.93 o 
  -1  -9  12      158.80      138.36      4.54 o 
   0  -9  12     4462.63     4393.80     98.46 o 
   1  -9  12      264.43      273.95     12.32 o 
   2  -9  12      511.54      502.71     18.88 o 
   3  -9  12       36.33       28.73      7.55 o 
   4  -9  12       43.88       39.31     11.32 o 
   5  -9  12       28.01       26.03     11.23 o 
   6  -9  12      212.85      288.01     19.73 o 
   7  -9  12       18.21       28.66     14.38 o 
   8  -9  12      226.15      283.97     25.18 o 
 -11  -8  12        0.06        1.35      6.11 o 
 -10  -8  12      148.11      141.73     22.29 o 
  -9  -8  12       49.60       32.91     14.96 o 
  -8  -8  12      876.09      776.12     54.87 o 
  -7  -8  12       34.36       20.34      4.76 o 
  -6  -8  12       82.37       77.71     27.90 o 
  -5  -8  12      231.09      176.22     25.04 o 
  -4  -8  12      388.63      403.47     31.84 o 
  -3  -8  12       15.82        0.76     12.73 o 
  -2  -8  12     2413.14     2214.95     92.99 o 
  -1  -8  12       28.40       21.68      7.10 o 
   0  -8  12     1770.52     1648.87     37.49 o 
   1  -8  12       54.12       48.20      8.33 o 
   2  -8  12        6.44        4.75      6.04 o 
   3  -8  12        4.45       -1.78      6.04 o 
   4  -8  12      297.54      365.75     22.85 o 
   5  -8  12      119.20      155.00     18.24 o 
   6  -8  12       78.67       67.31     14.49 o 
   7  -8  12       25.16       18.10     25.90 o 
   8  -8  12        2.87       76.38     56.46 o 
 -11  -7  12        1.81        7.48      6.66 o 
 -10  -7  12       96.63      105.34     10.88 o 
  -9  -7  12      117.02      135.01     11.71 o 
  -8  -7  12       42.26       35.93      3.87 o 
  -7  -7  12        2.98       13.95     19.93 o 
  -6  -7  12       64.07       66.42     26.57 o 
  -5  -7  12       47.14       57.79     25.24 o 
  -4  -7  12      236.28      223.17     35.20 o 
  -3  -7  12     1298.94     1268.46     50.76 o 
  -2  -7  12      138.70      140.49     20.90 o 
  -1  -7  12       83.64       86.76      5.16 o 
   0  -7  12      140.71      118.54     13.08 o 
   1  -7  12     1557.69     1639.67     49.25 o 
   2  -7  12       44.53       44.36      9.66 o 
   3  -7  12      375.81      454.73     26.60 o 
   4  -7  12      222.17      226.39     16.00 o 
   5  -7  12        3.77        9.68      9.73 o 
   6  -7  12       48.67       67.75     43.17 o 
   7  -7  12      177.94      243.10     69.74 o 
   8  -7  12       50.70      102.29     63.10 o 
 -12  -6  12       18.38       -0.42      5.69 o 
 -11  -6  12      115.59      139.00     10.92 o 
 -10  -6  12        0.52        2.10      7.38 o 
  -9  -6  12      234.18      206.50      9.87 o 
  -8  -6  12       33.60       30.61      2.96 o 
  -7  -6  12      674.52      687.46     57.12 o 
  -6  -6  12        0.14       33.21     22.58 o 
  -5  -6  12     1599.52     1625.32     83.69 o 
  -4  -6  12      378.75      381.26     41.85 o 
  -3  -6  12        8.75        0.66     12.62 o 
  -2  -6  12      159.94      142.14     28.56 o 
  -1  -6  12     2918.35     2884.32     93.07 o 
   0  -6  12       56.86       42.18      6.38 o 
   1  -6  12     5513.04     5678.03    120.46 o 
   2  -6  12       86.05       96.67     13.28 o 
   3  -6  12       17.10       27.06     12.29 o 
   4  -6  12        4.09       -4.81     10.42 o 
   5  -6  12     1029.59     1205.53     48.96 o 
   6  -6  12       86.19      101.62     49.15 o 
   7  -6  12       16.27       17.93     39.19 o 
   8  -6  12       31.09       51.14     32.55 o 
 -12  -5  12        0.21       -4.48      5.97 o 
 -11  -5  12       72.83       99.81     19.37 o 
 -10  -5  12       58.92       66.32      7.05 o 
  -9  -5  12     2123.53     2148.86     58.58 o 
  -8  -5  12       13.52        5.70      3.20 o 
  -7  -5  12      764.56      803.03     61.77 o 
  -6  -5  12      107.41       80.37     28.56 o 
  -5  -5  12      645.72      551.29     49.15 o 
  -4  -5  12        2.42        1.99     13.95 o 
  -3  -5  12     2891.52     2875.36    112.92 o 
  -2  -5  12       20.21       19.11      6.77 o 
  -1  -5  12      863.19      871.84     19.19 o 
   0  -5  12      371.78      431.23     17.88 o 
   1  -5  12       74.19       78.36      9.21 o 
   2  -5  12      129.25      128.79     13.86 o 
   3  -5  12      116.58       88.72     13.13 o 
   4  -5  12      223.86      253.97     26.57 o 
   5  -5  12      142.63      163.45     17.81 o 
   6  -5  12       48.31       74.39     47.16 o 
   7  -5  12       21.73       45.83     28.56 o 
   8  -5  12       38.13       87.68     38.52 o 
 -13  -4  12      100.65        4.26     15.11 o 
 -12  -4  12        3.53       -1.72      7.19 o 
 -11  -4  12      474.85      550.50     37.70 o 
 -10  -4  12        0.02       -8.09      9.74 o 
  -9  -4  12       30.56       20.15      5.43 o 
  -8  -4  12       27.54       30.56      4.38 o 
  -7  -4  12     1236.67     1333.73     79.71 o 
  -6  -4  12        3.69       -5.31     17.27 o 
  -5  -4  12     1739.45     1859.79     91.66 o 
  -4  -4  12       91.34      121.55     28.56 o 
  -3  -4  12       34.26       24.58     18.60 o 
  -2  -4  12        1.32        7.48      4.66 o 
  -1  -4  12      401.94      396.26     14.47 o 
   0  -4  12      167.76      165.81     12.31 o 
   1  -4  12      479.36      462.62     26.21 o 
   2  -4  12       50.60       30.84     10.70 o 
   3  -4  12      123.31      156.46     15.87 o 
   4  -4  12       18.90       17.40      8.60 o 
   5  -4  12       36.43       53.67     14.50 o 
   6  -4  12       19.21       19.55     21.50 o 
   7  -4  12       95.48      118.20     28.81 o 
   8  -4  12      182.16      224.68     38.64 o 
 -13  -3  12       57.70        6.93     13.80 o 
 -12  -3  12        3.24       -3.89      7.78 o 
 -11  -3  12       20.12        9.16     16.27 o 
 -10  -3  12       18.16       11.82      6.91 o 
  -9  -3  12      382.12      403.29     15.77 o 
  -8  -3  12      107.45       92.05     10.06 o 
  -7  -3  12      161.30      154.98     11.29 o 
  -6  -3  12      197.31      199.93     35.87 o 
  -5  -3  12        1.91       -9.30     17.27 o 
  -4  -3  12       84.63       81.24      6.37 o 
  -3  -3  12      386.81      430.09     11.35 o 
  -2  -3  12      815.86      881.08     17.38 o 
  -1  -3  12        2.26       -1.84     12.87 o 
   0  -3  12      566.37      570.84     23.78 o 
   1  -3  12      298.72      306.43     19.52 o 
   2  -3  12      182.61      190.20     18.62 o 
   3  -3  12      108.98       96.67     12.07 o 
   4  -3  12      218.73      235.99     16.28 o 
   5  -3  12      374.70      448.46     26.64 o 
   6  -3  12      357.82      413.05     48.19 o 
   7  -3  12       10.43       45.57     28.79 o 
 -14  -2  12        7.63       -4.07     10.16 o 
 -13  -2  12        8.51        3.52     13.13 o 
 -12  -2  12      258.29      322.31     51.14 o 
 -11  -2  12       19.56       10.51     12.24 o 
 -10  -2  12      257.61      279.74     12.12 o 
  -9  -2  12       60.43       47.24      5.72 o 
  -8  -2  12       20.27       17.51      5.97 o 
  -7  -2  12       96.48       63.58      8.81 o 
  -6  -2  12      397.49      393.33      8.67 o 
  -5  -2  12       99.21      100.29      6.64 o 
  -4  -2  12     4134.22     4299.96    127.20 o 
  -3  -2  12       64.95       58.35      8.03 o 
  -2  -2  12     1600.26     1768.06     43.69 o 
  -1  -2  12      262.53      288.96     15.47 o 
   0  -2  12      378.24      456.65     17.65 o 
   1  -2  12       26.73       23.98     11.12 o 
   2  -2  12     2457.57     2767.07     70.79 o 
   3  -2  12      269.78      317.53     19.73 o 
   4  -2  12      248.72      258.52     21.59 o 
   5  -2  12       24.46       57.63     16.58 o 
   6  -2  12      154.42      244.66     35.22 o 
   7  -2  12        8.19      -40.35     53.14 o 
 -14  -1  12      123.15        2.13     11.05 o 
 -13  -1  12        0.04        1.58      7.94 o 
 -12  -1  12      325.33      401.60     19.20 o 
 -11  -1  12       16.43        7.20      7.89 o 
 -10  -1  12      105.73      125.68     11.85 o 
  -9  -1  12       43.43       40.50      9.87 o 
  -8  -1  12      678.24      671.41     44.96 o 
  -7  -1  12       57.03       99.79      8.91 o 
  -6  -1  12     2765.93     2783.00     66.39 o 
  -5  -1  12      161.71      151.17     11.40 o 
  -4  -1  12        3.86       23.26     10.94 o 
  -3  -1  12       39.56       46.09     13.71 o 
  -2  -1  12      664.19      709.48     30.23 o 
  -1  -1  12      184.84      189.15     16.60 o 
   0  -1  12     1251.15     1456.81     35.27 o 
   1  -1  12        6.48       15.00     10.87 o 
   2  -1  12        2.08       -3.41      7.09 o 
   3  -1  12        1.16       18.99     14.47 o 
   4  -1  12      148.38      215.83     16.00 o 
   5  -1  12      182.56      196.90     18.15 o 
   6  -1  12       56.43      120.39     40.18 o 
 -14   0  12      118.23       42.78     46.87 o 
 -13   0  12       27.92        7.92     10.13 o 
 -12   0  12       42.99       19.70     11.32 o 
 -11   0  12      162.32      219.39     19.27 o 
 -10   0  12       78.38      108.06     13.62 o 
  -9   0  12      168.58      165.44     14.13 o 
  -8   0  12      327.75      408.48     35.20 o 
  -7   0  12      223.94      239.14     18.32 o 
  -6   0  12      149.66      162.45     11.77 o 
  -5   0  12       92.81      121.77     11.16 o 
  -4   0  12      681.59      759.11     58.78 o 
  -3   0  12      134.29      147.45     18.60 o 
  -2   0  12       43.25       54.77     12.60 o 
  -1   0  12      124.95      134.55     19.59 o 
   0   0  12       54.46       50.40     15.78 o 
   1   0  12       11.10       15.07      8.80 o 
   2   0  12       17.10       15.31     10.17 o 
   3   0  12      244.64      301.69     19.49 o 
   4   0  12       45.34       37.40     14.92 o 
   5   0  12        1.32       49.82     34.21 o 
   6   0  12        0.17       -1.33     15.73 o 
 -14   1  12        8.50       15.75     12.56 o 
 -13   1  12       92.91       77.07     56.13 o 
 -12   1  12       49.12       47.48     12.95 o 
 -11   1  12      151.32      148.05     20.26 o 
 -10   1  12       79.76       62.12     10.97 o 
  -9   1  12       28.18       13.09     14.28 o 
  -8   1  12      884.44      907.23     53.47 o 
  -7   1  12       31.84       40.90     10.25 o 
  -6   1  12      401.44      396.75     30.55 o 
  -5   1  12      224.56      226.97     13.80 o 
  -4   1  12      128.69      139.57     16.08 o 
  -3   1  12      242.27      241.70     37.53 o 
  -2   1  12      208.02      236.46     45.83 o 
  -1   1  12        0.34        3.99     12.62 o 
   0   1  12        8.69        4.81     14.28 o 
   1   1  12      184.52      216.71     20.27 o 
   2   1  12        0.19       -8.43      8.43 o 
   3   1  12       75.37       51.40     33.28 o 
   4   1  12       90.79      162.41     27.95 o 
   5   1  12       10.27        4.70     17.83 o 
 -14   2  12        1.91        3.23     10.50 o 
 -13   2  12        1.86       10.43     11.16 o 
 -12   2  12        0.73      -12.80     13.15 o 
 -11   2  12       44.04       31.03     12.94 o 
 -10   2  12        0.14        8.05      8.97 o 
  -9   2  12       26.81       40.07     10.56 o 
  -8   2  12       95.95       86.28     15.29 o 
  -7   2  12       26.20       36.25     12.05 o 
  -6   2  12       25.74       36.25     16.42 o 
  -5   2  12      976.32      912.54     88.01 o 
  -4   2  12      170.26      200.43     17.02 o 
  -3   2  12      477.08      574.42     43.17 o 
  -2   2  12        2.14       25.90     17.93 o 
  -1   2  12      265.58      426.42     71.07 o 
   0   2  12        0.84       -2.66     15.94 o 
   1   2  12      161.26      167.50     19.71 o 
   2   2  12      335.54      445.98     26.42 o 
   3   2  12      108.90      187.10     32.64 o 
   4   2  12       61.24        7.97     26.57 o 
 -14   3  12        4.41       -9.78     15.85 o 
 -13   3  12        1.80       13.44     17.93 o 
 -12   3  12       11.52       29.62     15.78 o 
 -11   3  12      509.93      638.38     37.17 o 
 -10   3  12       32.09       61.61     22.88 o 
  -9   3  12       39.45       43.13     14.52 o 
  -8   3  12       52.83       70.99     13.38 o 
  -7   3  12       74.22       69.99     19.26 o 
  -6   3  12     1804.52     1979.01     82.03 o 
  -5   3  12     1532.73     1629.41     93.32 o 
  -4   3  12        1.83        8.36     11.82 o 
  -3   3  12      729.75      898.12    109.26 o 
  -2   3  12      176.30      218.18     23.13 o 
  -1   3  12        3.20       -9.30     19.26 o 
   0   3  12      274.67      322.14     47.82 o 
   2   3  12       33.47        1.33     19.93 o 
   3   3  12       46.60       -0.05      6.86 o 
   4   3  12        5.52        1.99     23.91 o 
 -14   4  12        0.71       32.60     22.24 o 
 -13   4  12      208.36      262.09     45.10 o 
 -12   4  12       81.80       90.09     18.91 o 
 -11   4  12      108.71      138.92     20.23 o 
 -10   4  12       48.69       51.54     18.79 o 
  -9   4  12      184.78      233.49     21.54 o 
  -8   4  12      238.50      356.03     31.88 o 
  -7   4  12      839.45      994.49     48.17 o 
  -6   4  12       13.45       18.43     17.60 o 
  -5   4  12      297.02      371.45     26.86 o 
  -4   4  12        3.57       12.62     13.07 o 
  -3   4  12       62.29       74.83     19.59 o 
  -2   4  12      215.69      255.95     27.45 o 
  -1   4  12      137.10      183.32     71.07 o 
   0   4  12        0.50       25.24     27.90 o 
   1   4  12       15.13      -21.92     29.89 o 
   3   4  12        2.45        1.33     23.91 o 
 -13   5  12       59.21       67.20     25.19 o 
 -12   5  12      150.82      183.01     25.63 o 
 -11   5  12       17.07       40.74     16.36 o 
 -10   5  12      165.87      188.36     27.54 o 
  -9   5  12       33.13       36.88     17.49 o 
  -8   5  12      221.85      209.94     23.00 o 
  -7   5  12      178.89      188.09     27.32 o 
  -6   5  12      161.78      190.66     23.36 o 
  -5   5  12       24.30       28.13     14.94 o 
  -4   5  12       57.05       73.46     19.28 o 
  -3   5  12       31.33       55.79     21.98 o 
  -2   5  12      128.06      139.57     26.01 o 
  -1   5  12        0.40       -3.99     21.92 o 
   0   5  12        3.11      -13.95     28.56 o 
   2   5  12       29.46        2.66     26.57 o 
 -13   6  12        2.81       18.24     24.24 o 
 -12   6  12       74.40       61.39     34.41 o 
 -11   6  12        3.63        1.74     11.16 o 
 -10   6  12       21.53       16.19     14.47 o 
  -9   6  12       50.26       69.19     18.63 o 
  -8   6  12       32.73       48.49     21.42 o 
  -7   6  12        0.18        8.63     17.27 o 
  -6   6  12       85.16       96.88     21.54 o 
  -5   6  12        3.76        5.31     13.05 o 
  -4   6  12      164.81      214.63     29.89 o 
  -3   6  12       13.15       18.08     16.60 o 
  -2   6  12        3.90        5.37     15.16 o 
  -1   6  12       22.00        0.00     19.93 o 
   0   6  12       39.71       -0.66     38.52 o 
 -12   7  12       17.46       -5.98     14.36 o 
 -11   7  12       30.12       40.80     20.92 o 
 -10   7  12        5.10       -8.21     22.92 o 
  -9   7  12       39.06       86.35     29.23 o 
  -8   7  12       83.23      108.79     27.84 o 
  -7   7  12        1.93       -3.10     17.27 o 
  -6   7  12       12.08       40.32     19.86 o 
  -5   7  12        2.83       11.92     16.26 o 
  -4   7  12       13.17       23.51     19.10 o 
  -3   7  12       79.92        6.76     16.12 o 
  -2   7  12       15.28        1.54     14.04 o 
  -1   7  12        7.58       -0.66     23.91 o 
 -11   8  12       27.75       19.41     17.71 o 
 -10   8  12       35.14       10.71     15.95 o 
  -9   8  12        0.59        8.28     15.13 o 
  -8   8  12       19.73       40.65     20.60 o 
  -7   8  12       90.01      121.33     27.24 o 
  -6   8  12       28.63       52.31     23.22 o 
  -5   8  12       37.40       77.11     39.52 o 
  -4   8  12       15.64       -7.84     23.34 o 
  -3   8  12        4.35       -0.37     14.20 o 
  -9   9  12       36.99        2.21     17.23 o 
  -8   9  12        0.94      -22.22     22.22 o 
  -7   9  12       57.23       35.23     35.54 o 
  -6   9  12        5.92       54.91     26.04 o 
  -1 -15  13       23.23       12.47      9.67 o 
   0 -15  13        0.70       -6.69      6.69 o 
   1 -15  13       46.85       45.40     14.82 o 
   2 -15  13       39.59       27.70     10.30 o 
   3 -15  13      122.60       85.53     37.30 o 
   4 -15  13       42.74       48.15     17.14 o 
  -4 -14  13      105.65      122.88     47.16 o 
  -3 -14  13        1.31       14.61     29.89 o 
  -2 -14  13       22.85       16.80      6.18 o 
  -1 -14  13       13.51       10.17      5.28 o 
   0 -14  13      148.75      152.05     45.39 o 
   1 -14  13       93.31       74.39     22.54 o 
   2 -14  13      212.86      241.34     69.30 o 
   3 -14  13       58.60       36.71     17.15 o 
   4 -14  13       63.34       58.12     20.90 o 
   5 -14  13        1.19       -2.42     15.44 o 
  -5 -13  13        0.30      -12.70     44.83 o 
  -4 -13  13      164.72      247.25     77.71 o 
  -3 -13  13       84.20       71.41     15.58 o 
  -2 -13  13      360.35      321.95     34.23 o 
  -1 -13  13       12.01       10.65     15.18 o 
   0 -13  13       12.68        8.57      5.43 o 
   1 -13  13       27.56        6.06      6.15 o 
   2 -13  13      169.79      217.25     59.17 o 
   3 -13  13       16.28       21.84     10.31 o 
   4 -13  13      248.96      290.22     77.03 o 
   5 -13  13        3.13        3.53     10.63 o 
   6 -13  13       44.87       21.76     14.06 o 
  -7 -12  13        1.72       -7.92     24.58 o 
  -6 -12  13      331.45      406.44     55.80 o 
  -5 -12  13        0.54       -2.23     17.76 o 
  -4 -12  13      259.03      226.10     27.53 o 
  -3 -12  13       23.25       23.62     15.88 o 
  -2 -12  13      133.76      122.25     15.72 o 
  -1 -12  13       53.03       38.72      5.02 o 
   0 -12  13      383.17      433.86     16.25 o 
   1 -12  13       20.23        9.29      7.28 o 
   2 -12  13      142.91      159.28     14.64 o 
   3 -12  13        2.56       -7.30      7.83 o 
   4 -12  13        7.95       14.40     10.98 o 
   5 -12  13        2.03       20.40     12.18 o 
   6 -12  13       64.36       65.84     17.21 o 
   7 -12  13       41.87       56.34     15.27 o 
  -8 -11  13      186.21      235.79     50.48 o 
  -7 -11  13        6.26      -11.96     25.24 o 
  -6 -11  13       27.57       14.18      1.87 o 
  -5 -11  13       17.35       -8.30     28.65 o 
  -4 -11  13      353.97      436.66     48.16 o 
  -3 -11  13       11.72        9.55     28.56 o 
  -2 -11  13      684.40      633.09     54.30 o 
  -1 -11  13      207.53      186.92      9.97 o 
   0 -11  13       19.10       21.55      6.25 o 
   1 -11  13      417.91      382.92     17.06 o 
   2 -11  13        6.77       20.53      7.49 o 
   3 -11  13       16.02       36.26     11.05 o 
   4 -11  13        0.62        1.86     11.24 o 
   5 -11  13      232.56      287.24     22.28 o 
   6 -11  13       49.23       43.50     17.32 o 
   7 -11  13        8.57       43.13     13.66 o 
  -9 -10  13       24.03       46.49     29.23 o 
  -8 -10  13        4.44       33.87     27.23 o 
  -7 -10  13       37.71       39.85     27.90 o 
  -6 -10  13       31.61       40.56     20.80 o 
  -5 -10  13       65.46       54.93     22.25 o 
  -4 -10  13       60.31       58.52     25.68 o 
  -3 -10  13      128.97      134.68     26.25 o 
  -2 -10  13        2.56       -1.24     12.29 o 
  -1 -10  13      246.13      281.54     16.97 o 
   0 -10  13       34.48       48.51      6.46 o 
   1 -10  13        3.80       12.38     11.41 o 
   2 -10  13        2.84       -3.14     12.56 o 
   3 -10  13      726.86      847.64     31.21 o 
   4 -10  13        8.84        6.69      8.78 o 
   5 -10  13        3.83        2.70      8.92 o 
   6 -10  13      209.04      246.21     22.64 o 
   7 -10  13      100.44       70.62     61.77 o 
 -10  -9  13       20.61       41.85     27.23 o 
  -9  -9  13       30.12       19.93     23.25 o 
  -8  -9  13       15.99        3.37      6.59 o 
  -7  -9  13      358.82      431.74     51.14 o 
  -6  -9  13      197.14      178.67     37.86 o 
  -5  -9  13      287.69      336.47     34.13 o 
  -4  -9  13       69.32       77.93     21.74 o 
  -3  -9  13       16.59       17.87     18.82 o 
  -2  -9  13      766.95      734.26     68.08 o 
  -1  -9  13     1763.43     1623.70     44.86 o 
   0  -9  13      268.08      326.40     13.66 o 
   1  -9  13      803.23      849.57     29.11 o 
   2  -9  13      101.67      106.45     12.27 o 
   3  -9  13        0.51       -9.56     11.37 o 
   4  -9  13      406.17      476.40     27.11 o 
   5  -9  13      207.95      258.94     22.92 o 
   6  -9  13       77.72      102.29     17.86 o 
   7  -9  13      208.90      232.09     26.15 o 
 -10  -8  13       87.54       98.30     34.54 o 
  -9  -8  13      601.03      561.55     58.48 o 
  -8  -8  13      150.09      161.40     39.19 o 
  -7  -8  13      414.72      424.43     51.14 o 
  -6  -8  13       51.15       20.59     22.58 o 
  -5  -8  13      306.08      262.36     41.18 o 
  -4  -8  13      493.45      394.54     47.16 o 
  -3  -8  13      317.95      350.66     31.90 o 
  -2  -8  13        5.24       21.15     15.22 o 
  -1  -8  13     1688.57     1622.08     26.94 o 
   0  -8  13       98.50       76.77      7.53 o 
   1  -8  13       65.03       42.45     12.05 o 
   2  -8  13        1.37       -3.52     11.16 o 
   3  -8  13      436.75      448.54     23.09 o 
   4  -8  13      171.49      248.13     17.89 o 
   5  -8  13       33.81       19.93     16.61 o 
   6  -8  13        0.20       -0.66     12.62 o 
   7  -8  13        3.41       -7.97     32.55 o 
 -11  -7  13      120.90      181.99     70.41 o 
 -10  -7  13       36.95       31.09      9.68 o 
  -9  -7  13        5.16        7.38      3.46 o 
  -8  -7  13      189.42      169.37     38.52 o 
  -7  -7  13       93.41      115.57     33.87 o 
  -6  -7  13      128.71      116.90     33.87 o 
  -5  -7  13      165.71      164.06     35.87 o 
  -4  -7  13        1.20       19.93     20.59 o 
  -3  -7  13       59.20       69.74     26.57 o 
  -2  -7  13      110.55      111.59     49.15 o 
  -1  -7  13       96.07       81.60      8.01 o 
   0  -7  13      338.22      325.38     11.22 o 
   1  -7  13      239.99      254.51     13.69 o 
   2  -7  13        4.17        2.91      6.83 o 
   3  -7  13       13.54       23.83     12.18 o 
   4  -7  13       40.97       27.03     14.20 o 
   5  -7  13        0.46      -33.87     33.87 o 
   6  -7  13       11.00        6.64     29.23 o 
   7  -7  13       19.13       14.61     37.20 o 
 -12  -6  13       10.09        0.00     15.28 o 
 -11  -6  13       31.38       19.92      9.71 o 
 -10  -6  13       97.77      101.87      7.45 o 
  -9  -6  13       10.22        4.87      6.05 o 
  -8  -6  13      175.68      185.98     39.19 o 
  -7  -6  13        6.57        8.63     19.93 o 
  -6  -6  13      200.88      209.89     38.52 o 
  -5  -6  13       53.93       56.46     26.57 o 
  -4  -6  13      494.03      452.99     47.82 o 
  -3  -6  13        2.17        3.99     15.94 o 
  -2  -6  13     1309.00     1277.28    111.59 o 
  -1  -6  13       76.92       76.29      5.50 o 
   0  -6  13      660.72      665.87     27.16 o 
   1  -6  13      336.95      364.02     16.86 o 
   2  -6  13       39.82       40.80     10.56 o 
   3  -6  13       10.01       12.28     12.04 o 
   4  -6  13      470.78      538.86     33.69 o 
   5  -6  13       68.86       96.96     16.73 o 
   6  -6  13      241.11      238.45     64.43 o 
   7  -6  13       22.41      -29.89     43.84 o 
 -12  -5  13       51.56       -2.59      6.77 o 
 -11  -5  13        2.49        3.09      5.56 o 
 -10  -5  13      198.84      199.41      7.62 o 
  -9  -5  13       64.49       64.40     10.18 o 
  -8  -5  13      460.41      488.86     55.79 o 
  -7  -5  13       20.87       -6.64     19.26 o 
  -6  -5  13       22.49        3.32     17.27 o 
  -5  -5  13      368.25      336.75     43.84 o 
  -4  -5  13     1233.24     1280.60     75.06 o 
  -3  -5  13      152.52      146.79     31.88 o 
  -2  -5  13      626.69      666.87     23.33 o 
  -1  -5  13      339.56      373.88     11.52 o 
   0  -5  13       75.50       77.07      8.70 o 
   1  -5  13      896.18      974.52     27.73 o 
   2  -5  13      679.12      768.81     26.72 o 
   3  -5  13        3.68       -6.96      7.37 o 
   4  -5  13      301.82      337.17     22.84 o 
   5  -5  13       72.98       97.90     14.36 o 
   6  -5  13        5.34       19.26     21.00 o 
   7  -5  13       51.94      124.80     35.54 o 
 -13  -4  13       62.92       28.45     24.87 o 
 -12  -4  13      107.45      144.27     42.30 o 
 -11  -4  13       74.40       79.70     25.20 o 
 -10  -4  13      192.71      202.31     12.38 o 
  -9  -4  13      163.30      140.73     11.14 o 
  -8  -4  13      155.67      162.07     38.52 o 
  -7  -4  13     1010.48     1145.10     77.71 o 
  -6  -4  13     1007.55     1149.08     75.06 o 
  -5  -4  13       43.08       40.52     24.58 o 
  -4  -4  13       14.19       14.61     19.26 o 
  -3  -4  13     1132.76     1136.94     33.08 o 
  -2  -4  13     1694.98     1667.69     31.42 o 
  -1  -4  13      143.06      174.87     13.58 o 
   0  -4  13      370.80      379.52     20.12 o 
   1  -4  13       43.58       45.90     11.66 o 
   2  -4  13        2.56        1.30      7.40 o 
   3  -4  13      282.44      348.89     23.84 o 
   4  -4  13      127.93      150.25     15.04 o 
   5  -4  13       44.38       93.77     19.10 o 
   6  -4  13       81.28       81.51     40.79 o 
   7  -4  13      103.67      119.49     52.14 o 
 -13  -3  13        3.08       -4.75      8.47 o 
 -12  -3  13       60.14       -2.39      7.33 o 
 -11  -3  13      121.80      125.32     13.64 o 
 -10  -3  13       94.83       78.21     13.93 o 
  -9  -3  13       85.02      112.04     11.38 o 
  -8  -3  13      227.41      242.55      9.72 o 
  -7  -3  13       33.64       13.95     21.92 o 
  -6  -3  13       11.97       19.93     22.58 o 
  -5  -3  13     1138.27     1298.53     79.04 o 
  -4  -3  13      646.90      683.68     12.13 o 
  -3  -3  13      489.67      478.75     11.31 o 
  -2  -3  13      280.20      291.07     10.25 o 
  -1  -3  13       40.35       31.05      7.99 o 
   0  -3  13       28.11       45.84      8.42 o 
   1  -3  13      190.08      204.30     23.73 o 
   2  -3  13       47.45       43.42     14.00 o 
   3  -3  13      184.97      228.09     16.73 o 
   4  -3  13       13.59       29.70     10.55 o 
   5  -3  13      252.45      321.70     20.24 o 
   6  -3  13        2.25       -3.99     35.20 o 
 -13  -2  13      250.66      319.63     25.29 o 
 -12  -2  13       13.03        1.15      6.77 o 
 -11  -2  13       99.29      108.96      9.45 o 
 -10  -2  13       28.08       18.72      7.98 o 
  -9  -2  13      144.83      118.95      8.04 o 
  -8  -2  13       38.99       33.78      8.63 o 
  -7  -2  13      329.28      340.59     20.23 o 
  -6  -2  13        0.01        4.60      5.63 o 
  -5  -2  13      619.64      619.41     38.86 o 
  -4  -2  13       19.57       25.31      6.34 o 
  -3  -2  13      116.39      101.32     10.99 o 
  -2  -2  13      406.33      424.60     15.04 o 
  -1  -2  13        9.52       -2.13      5.36 o 
   0  -2  13      288.96      358.94     17.26 o 
   1  -2  13      482.01      626.40     23.37 o 
   2  -2  13       48.20       61.34     11.63 o 
   3  -2  13      238.76      310.57     19.14 o 
   4  -2  13        1.30        7.21     10.51 o 
   5  -2  13        1.37        4.57      6.99 o 
   6  -2  13       86.59      193.08     69.41 o 
 -13  -1  13      170.00      168.69     44.78 o 
 -12  -1  13       25.21        4.63      6.41 o 
 -11  -1  13        0.69       -0.20      9.28 o 
 -10  -1  13       53.01       55.59      8.47 o 
  -9  -1  13      144.01      143.42     19.58 o 
  -8  -1  13      197.93      171.95     12.66 o 
  -7  -1  13      227.16      220.22     12.91 o 
  -6  -1  13      247.57      250.86      9.38 o 
  -5  -1  13        2.07        0.75      2.95 o 
  -4  -1  13      189.39      157.42     34.54 o 
  -3  -1  13      239.26      260.67     29.55 o 
  -2  -1  13     2163.65     2445.09     64.30 o 
  -1  -1  13      699.99      842.68     39.08 o 
   0  -1  13       27.20       26.84     10.43 o 
   1  -1  13      231.71      259.76     19.59 o 
   2  -1  13      116.73      172.86     17.54 o 
   3  -1  13        3.36        9.51      8.47 o 
   4  -1  13      207.50      248.36     24.91 o 
   5  -1  13       65.92      127.16     30.05 o 
 -14   0  13        9.80        6.83      8.87 o 
 -13   0  13        1.86        8.80      8.29 o 
 -12   0  13      103.10        0.90     12.28 o 
 -11   0  13        2.82        4.58      6.27 o 
 -10   0  13      145.58      155.52     11.91 o 
  -9   0  13       20.40       48.79     13.28 o 
  -8   0  13      139.90      137.95     24.91 o 
  -7   0  13      153.18      167.49     17.93 o 
  -6   0  13      149.49      166.94     17.27 o 
  -5   0  13        3.61        7.01      6.40 o 
  -4   0  13     1698.15     1919.94    122.55 o 
  -3   0  13      744.86      935.62     36.59 o 
  -2   0  13      181.55      174.28     24.58 o 
  -1   0  13        0.23      -11.71     13.32 o 
   0   0  13      356.85      471.07     28.34 o 
   1   0  13       68.05       85.69     13.58 o 
   2   0  13      208.38      266.76     20.92 o 
   3   0  13      155.06      122.91     50.09 o 
   4   0  13        0.02       14.12     11.63 o 
   5   0  13        1.79       -4.63     39.52 o 
 -14   1  13       73.09       36.76     32.62 o 
 -13   1  13        0.31       16.04     12.41 o 
 -12   1  13       13.95       10.94     14.94 o 
 -11   1  13        3.31        6.86     12.39 o 
 -10   1  13        0.32       -5.36     10.96 o 
  -9   1  13       87.78       99.84     11.24 o 
  -8   1  13      985.68     1187.72     53.80 o 
  -7   1  13      102.69       97.45     10.77 o 
  -6   1  13      389.52      433.47     18.72 o 
  -5   1  13        6.46       14.03      9.30 o 
  -4   1  13        3.65       22.27     11.43 o 
  -3   1  13        2.38        2.66     11.29 o 
  -2   1  13      100.93      102.29     23.91 o 
  -1   1  13      209.16      300.87     29.39 o 
   0   1  13      262.86      317.09     41.33 o 
   1   1  13        5.30        5.86     10.20 o 
   2   1  13       36.90       26.27     15.90 o 
   3   1  13        2.21       14.91     11.83 o 
 -14   2  13        0.87        9.98     19.10 o 
 -13   2  13        0.75       -7.31     12.04 o 
 -12   2  13        0.58        1.09     12.95 o 
 -11   2  13       14.80       11.90      9.08 o 
 -10   2  13      463.48      553.87     25.52 o 
  -9   2  13        0.06       10.88     13.60 o 
  -8   2  13      306.67      335.70     19.02 o 
  -7   2  13       38.99       35.81     10.30 o 
  -6   2  13      155.06      162.73     27.56 o 
  -5   2  13      685.96      664.77     29.23 o 
  -4   2  13      379.32      374.53     22.82 o 
  -3   2  13       86.07       84.97     15.31 o 
  -2   2  13      104.96       96.97     27.23 o 
  -1   2  13        1.78      -12.62     19.26 o 
   0   2  13       41.09       60.85     16.70 o 
   1   2  13      104.19       84.24     69.08 o 
   2   2  13       16.38        8.82     18.20 o 
   3   2  13       86.31      134.17     17.27 o 
 -13   3  13        7.22       15.53     12.10 o 
 -12   3  13      261.55      317.32     24.86 o 
 -11   3  13       18.21       14.89     18.60 o 
 -10   3  13       98.01      106.80     15.89 o 
  -9   3  13        0.06       -8.58     11.66 o 
  -8   3  13       48.11       47.96     11.97 o 
  -7   3  13      390.75      400.79     24.30 o 
  -6   3  13      113.90      113.02     25.99 o 
  -5   3  13      225.51      302.18     22.78 o 
  -4   3  13      274.50      290.46     27.21 o 
  -3   3  13       80.48       57.30     15.95 o 
  -2   3  13       11.24        4.65     17.27 o 
  -1   3  13      446.57      617.05     63.10 o 
   0   3  13      100.46      211.88     76.38 o 
   1   3  13      155.73      261.73    114.91 o 
   2   3  13       35.15        7.11     12.95 o 
 -13   4  13       21.46       21.48     23.58 o 
 -12   4  13       40.11       38.69     14.83 o 
 -11   4  13       59.78       71.65     20.64 o 
 -10   4  13       23.21       13.65     11.44 o 
  -9   4  13      327.23      420.51     26.66 o 
  -8   4  13       26.30       25.28     11.91 o 
  -7   4  13      203.64      259.86     27.25 o 
  -6   4  13      198.97      259.85     24.02 o 
  -5   4  13       54.39       70.19     17.02 o 
  -4   4  13       18.54       21.81     15.50 o 
  -3   4  13      442.97      523.82     56.13 o 
  -2   4  13        0.61       46.49     49.15 o 
  -1   4  13      126.30      199.93     47.16 o 
   0   4  13       93.68       29.23     31.88 o 
   1   4  13        0.20        3.32     23.91 o 
 -13   5  13       26.21       34.31     17.21 o 
 -12   5  13       44.76       56.92     18.15 o 
 -11   5  13      239.80      378.34     33.54 o 
 -10   5  13       15.21       18.58     16.46 o 
  -9   5  13       50.25       47.33     15.41 o 
  -8   5  13       96.21      138.98     19.92 o 
  -7   5  13       80.40      102.36     19.02 o 
  -6   5  13        3.28        8.62     12.58 o 
  -5   5  13      281.85      388.87     32.52 o 
  -4   5  13        0.81        1.51     24.58 o 
  -3   5  13       61.28       65.61     20.58 o 
  -2   5  13       10.80       -1.33     19.93 o 
  -1   5  13        0.24        9.96     26.57 o 
   0   5  13        4.03       -5.98     45.83 o 
 -12   6  13        0.32       -5.08     15.39 o 
 -11   6  13       14.61       24.25     28.56 o 
 -10   6  13       14.51       12.10     13.71 o 
  -9   6  13       16.40       43.57     21.26 o 
  -8   6  13       63.09       86.86     19.92 o 
  -7   6  13       61.28       89.83     25.24 o 
  -6   6  13       19.04       35.60     17.57 o 
  -5   6  13       12.61       10.07     15.13 o 
  -4   6  13        0.46       -5.13     13.40 o 
  -3   6  13        4.44        5.13     15.16 o 
  -2   6  13        3.08       -7.97     27.90 o 
  -1   6  13       15.64        1.33     39.85 o 
 -11   7  13        6.71      -10.88     19.27 o 
 -10   7  13       59.11        2.46     21.92 o 
  -9   7  13       31.03        9.26     37.20 o 
  -8   7  13        5.39       20.17     20.26 o 
  -7   7  13        0.31      -17.85     17.85 o 
  -6   7  13        7.63       18.60     24.24 o 
  -5   7  13        3.40        5.88     25.24 o 
  -4   7  13       39.21       56.65     23.30 o 
  -3   7  13        0.10       12.17     18.98 o 
  -9   8  13       23.46       31.84     28.23 o 
  -8   8  13        9.68       22.85     37.20 o 
  -7   8  13        4.03       18.27     57.79 o 
  -6   8  13       36.49       52.41     23.69 o 
  -3 -14  14      158.99      186.64     54.47 o 
  -2 -14  14       60.83       69.74     41.18 o 
  -1 -14  14       51.61       -0.66     35.20 o 
   0 -14  14       23.83       10.06      5.47 o 
   1 -14  14       62.94       50.50     17.54 o 
   2 -14  14        1.37       -0.43      6.41 o 
   3 -14  14       41.50       48.95     18.11 o 
   4 -14  14        5.54       -0.21      7.87 o 
  -5 -13  14       23.52       37.26     27.58 o 
  -4 -13  14        6.01       -2.35     30.89 o 
  -3 -13  14      293.80      334.44     62.65 o 
  -2 -13  14      107.17      107.05     34.63 o 
  -1 -13  14       63.62       43.29     16.68 o 
   0 -13  14       12.44        4.40      5.58 o 
   1 -13  14      137.53      105.14     28.38 o 
   2 -13  14      223.85      231.82     69.67 o 
   3 -13  14      140.81      148.65     46.31 o 
   4 -13  14       20.43       19.36     11.85 o 
   5 -13  14       91.62       39.95     25.70 o 
  -6 -12  14      155.27      215.74     40.26 o 
  -5 -12  14       48.79       29.99     24.16 o 
  -4 -12  14        2.21        2.62     16.63 o 
  -3 -12  14        4.18       20.25     21.74 o 
  -2 -12  14      477.61      408.63    311.85 o 
  -1 -12  14       37.48       39.07      8.88 o 
   0 -12  14      492.28      498.10     36.74 o 
   1 -12  14      642.49      638.53     50.75 o 
   2 -12  14        4.16       11.64     15.43 o 
   3 -12  14       19.82        2.91      6.85 o 
   4 -12  14      211.85      257.60     18.68 o 
   5 -12  14      120.58      115.76     18.81 o 
   6 -12  14       62.35      121.45     17.69 o 
  -8 -11  14      113.38      118.89     42.51 o 
  -7 -11  14        5.86       53.14     33.87 o 
  -6 -11  14        3.67       33.87     30.55 o 
  -5 -11  14        7.31       26.41     21.34 o 
  -4 -11  14      966.07      963.49     72.36 o 
  -3 -11  14      474.67      549.06     55.92 o 
  -2 -11  14     1037.05     1030.22     61.29 o 
  -1 -11  14      160.06      137.33      9.00 o 
   0 -11  14       21.18       19.17      5.87 o 
   1 -11  14       80.34       74.43     13.61 o 
   2 -11  14      149.32      176.22     13.02 o 
   3 -11  14       48.51       71.53     10.87 o 
   4 -11  14      126.92      167.00     21.85 o 
   5 -11  14       39.78       39.33     11.84 o 
   6 -11  14        1.57        2.69      9.33 o 
  -9 -10  14        3.25       72.40     59.11 o 
  -8 -10  14       12.85       41.85     49.82 o 
  -7 -10  14       53.36       72.40     33.21 o 
  -6 -10  14      561.40      536.68     61.11 o 
  -5 -10  14       27.66       42.12     22.22 o 
  -4 -10  14      197.96      191.50     39.56 o 
  -3 -10  14       13.40       13.39     17.10 o 
  -2 -10  14       10.31       12.95     30.22 o 
  -1 -10  14       89.21      114.32     25.59 o 
   0 -10  14       33.16       22.25      9.47 o 
   1 -10  14      116.39       86.46     14.99 o 
   2 -10  14       30.06       31.84     13.96 o 
   3 -10  14       23.07       36.22     10.95 o 
   4 -10  14       80.24       65.35     15.11 o 
   5 -10  14       29.05       28.27     17.08 o 
   6 -10  14       74.11       89.50     22.93 o 
  -9  -9  14        0.65        0.66     16.61 o 
  -8  -9  14       90.00       13.95     41.85 o 
  -7  -9  14      166.00      191.96     71.07 o 
  -6  -9  14      143.05      156.09     66.42 o 
  -5  -9  14      130.38      154.10     64.43 o 
  -4  -9  14        5.61        6.64     19.93 o 
  -3  -9  14      373.43      360.63     36.53 o 
  -2  -9  14      129.78      108.72     24.57 o 
  -1  -9  14     1103.38     1125.05     97.64 o 
   0  -9  14      133.54      120.85      9.41 o 
   1  -9  14       17.04       13.27     10.71 o 
   2  -9  14       26.91       22.09     13.04 o 
   3  -9  14       54.56       59.65     17.48 o 
   4  -9  14       95.10       88.73     17.46 o 
   5  -9  14      203.56      238.07     23.00 o 
   6  -9  14      186.15      178.01     33.21 o 
 -10  -8  14       72.76      117.57     38.52 o 
  -9  -8  14      178.27      187.97     43.84 o 
  -8  -8  14       16.37      -17.27     42.51 o 
  -7  -8  14        1.14        7.97     36.53 o 
  -6  -8  14        0.32       29.23     44.50 o 
  -5  -8  14      418.81      356.68     82.36 o 
  -4  -8  14      149.44      137.49     35.87 o 
  -3  -8  14      978.41      861.48     67.09 o 
  -2  -8  14     1592.43     1486.50     87.01 o 
  -1  -8  14       48.22       57.03      5.66 o 
   0  -8  14        0.24        5.78      5.28 o 
   1  -8  14      727.98      833.08     24.49 o 
   2  -8  14      893.31      933.63     34.50 o 
   3  -8  14      573.69      591.14     37.79 o 
   4  -8  14      180.93      244.82     22.98 o 
   5  -8  14       20.92       25.24     18.60 o 
   6  -8  14       44.63       60.44     43.17 o 
 -11  -7  14       88.51        7.31     23.25 o 
 -10  -7  14       20.65        0.00     16.61 o 
  -9  -7  14       46.18        1.33     18.60 o 
  -8  -7  14       21.95        3.32     19.93 o 
  -7  -7  14      799.16      858.82    116.24 o 
  -6  -7  14      214.79      199.26     70.41 o 
  -5  -7  14      316.27      295.57     46.49 o 
  -4  -7  14      266.97      295.57     43.84 o 
  -3  -7  14        6.10        1.99     15.94 o 
  -2  -7  14      204.95      242.44     39.19 o 
  -1  -7  14     1415.23     1446.60     24.18 o 
   0  -7  14      225.15      202.41     13.04 o 
   1  -7  14      101.21      102.72     11.15 o 
   2  -7  14        3.45       13.60     15.47 o 
   3  -7  14      244.72      267.29     24.09 o 
   4  -7  14        0.64       11.23     18.27 o 
   5  -7  14      244.99      175.22    159.41 o 
   6  -7  14       51.85       59.78     44.50 o 
 -11  -6  14       34.98      -11.29     24.58 o 
 -10  -6  14        1.97       -3.32     20.59 o 
  -9  -6  14      813.91      898.68     77.71 o 
  -8  -6  14      174.39      189.96     43.84 o 
  -7  -6  14       12.79       32.55     27.23 o 
  -6  -6  14        4.54        1.99     17.27 o 
  -5  -6  14      751.34      832.92     67.75 o 
  -4  -6  14      202.60      208.56     39.19 o 
  -3  -6  14      691.03      749.89     59.78 o 
  -2  -6  14       55.77       82.36     47.16 o 
  -1  -6  14      149.82      138.35      7.16 o 
   0  -6  14        1.45       -0.29      4.01 o 
   1  -6  14      343.20      364.21     17.07 o 
   2  -6  14       61.44       60.00     13.36 o 
   3  -6  14      258.68      256.32     20.04 o 
   4  -6  14        6.46       18.23      9.87 o 
   5  -6  14       58.22       61.78     13.34 o 
   6  -6  14        5.77      -11.25     19.29 o 
 -12  -5  14       21.99       10.63     42.51 o 
 -11  -5  14      127.79        0.00     17.27 o 
 -10  -5  14        2.31        1.99     19.26 o 
  -9  -5  14       59.77       46.49     31.22 o 
  -8  -5  14        3.27       -9.30     22.58 o 
  -7  -5  14      642.27      673.51     65.09 o 
  -6  -5  14      162.33      170.70     39.19 o 
  -5  -5  14      404.42      417.12     51.81 o 
  -4  -5  14      586.09      622.36     57.12 o 
  -3  -5  14        1.44       27.90     22.58 o 
  -2  -5  14       93.37       80.25      6.16 o 
  -1  -5  14      400.09      406.85     16.92 o 
   0  -5  14      203.92      211.78     16.65 o 
   1  -5  14       76.74       58.44      9.12 o 
   2  -5  14      286.56      348.79     23.50 o 
   3  -5  14       71.80       95.07     12.86 o 
   4  -5  14       68.56       83.82     15.67 o 
   5  -5  14        8.06        8.72      9.43 o 
   6  -5  14       57.77       94.03     40.85 o 
 -12  -4  14       67.86       13.95     45.83 o 
 -11  -4  14       14.40       12.35      4.16 o 
 -10  -4  14       35.10       22.76      6.62 o 
  -9  -4  14        9.78       65.76     33.87 o 
  -8  -4  14      412.70      458.97     59.11 o 
  -7  -4  14      129.13      106.27     36.53 o 
  -6  -4  14      582.59      631.00     63.10 o 
  -5  -4  14       96.69      103.62     33.87 o 
  -4  -4  14      214.81      186.64     37.86 o 
  -3  -4  14      438.70      432.17     10.25 o 
  -2  -4  14      653.55      649.92     15.84 o 
  -1  -4  14        7.84        3.64      6.34 o 
   0  -4  14      594.83      671.10     23.75 o 
   1  -4  14      340.50      383.17     23.40 o 
   2  -4  14      111.88      162.49     16.14 o 
   3  -4  14        4.26        5.01     12.60 o 
   4  -4  14      136.80      162.12     17.84 o 
   5  -4  14       36.35       36.05     16.18 o 
   6  -4  14       88.46       71.75     24.41 o 
 -13  -3  14       24.72       -1.99     21.25 o 
 -12  -3  14       63.56       48.19     27.56 o 
 -11  -3  14        1.33       -3.23      8.03 o 
 -10  -3  14       47.37       44.35     22.58 o 
  -9  -3  14        6.13        6.45      3.93 o 
  -8  -3  14       92.90      127.53     39.19 o 
  -7  -3  14      116.57      152.10     40.52 o 
  -6  -3  14      537.35      638.97     63.10 o 
  -5  -3  14       10.55       12.62     21.92 o 
  -4  -3  14     1040.15     1122.60     36.61 o 
  -3  -3  14       67.12       75.84     11.71 o 
  -2  -3  14      147.88      157.90     14.20 o 
  -1  -3  14      292.36      289.10     20.34 o 
   0  -3  14      567.28      610.90     21.73 o 
   1  -3  14        8.03        8.93      7.49 o 
   2  -3  14      444.69      541.22     26.59 o 
   3  -3  14       75.94       91.36     14.93 o 
   4  -3  14       31.82       25.85     17.23 o 
   5  -3  14       26.39       28.52     10.67 o 
 -13  -2  14       40.56        0.00      6.77 o 
 -12  -2  14      189.42      146.29     78.71 o 
 -11  -2  14       81.23       60.17     15.56 o 
 -10  -2  14      513.41      458.72     37.16 o 
  -9  -2  14       97.87       75.72      7.76 o 
  -8  -2  14      473.61      515.89     20.56 o 
  -7  -2  14       44.46       28.49     10.94 o 
  -6  -2  14      264.17      299.12     16.94 o 
  -5  -2  14        2.29       11.43     20.26 o 
  -4  -2  14        9.29       13.79      7.31 o 
  -3  -2  14       32.01       12.56      9.25 o 
  -2  -2  14      104.15      111.77     15.42 o 
  -1  -2  14       93.28       84.69     11.20 o 
   0  -2  14       98.28      116.19     17.61 o 
   1  -2  14        4.79        8.80      9.19 o 
   2  -2  14       32.20       34.60     11.94 o 
   3  -2  14        2.17      -10.61     10.61 o 
   4  -2  14        2.31       15.95      9.83 o 
   5  -2  14       63.59       73.48     25.35 o 
 -13  -1  14        6.79       -1.04      6.78 o 
 -12  -1  14        2.89       11.63      7.43 o 
 -11  -1  14      127.52      106.10     30.80 o 
 -10  -1  14      262.14      315.25     18.73 o 
  -9  -1  14      107.85       90.77      9.62 o 
  -8  -1  14      516.07      486.86     23.64 o 
  -7  -1  14        7.04        2.95      5.41 o 
  -6  -1  14        4.26       10.45     10.92 o 
  -5  -1  14        0.11       10.56     10.76 o 
  -4  -1  14      195.70      196.23     25.60 o 
  -3  -1  14      479.25      596.70     36.38 o 
  -2  -1  14      159.91      165.17     24.30 o 
  -1  -1  14       31.45       39.88     10.00 o 
   0  -1  14      100.76       92.51     17.94 o 
   1  -1  14       13.48       22.16     10.13 o 
   2  -1  14       85.87       62.06     30.93 o 
   3  -1  14      212.13      314.35     32.87 o 
   4  -1  14      144.18      180.49     26.50 o 
 -13   0  14       46.61       19.22     14.86 o 
 -12   0  14        8.73       12.70      7.22 o 
 -11   0  14        6.28        3.98      7.35 o 
 -10   0  14       12.77        4.35      5.58 o 
  -9   0  14       33.83       31.22     15.28 o 
  -8   0  14       69.49       80.01     48.49 o 
  -7   0  14      417.89      373.93     14.54 o 
  -6   0  14        4.41        0.36      7.27 o 
  -5   0  14      816.51      961.38     55.13 o 
  -4   0  14       69.80       88.35     15.11 o 
  -3   0  14        9.10       21.12     15.94 o 
  -2   0  14       53.70       54.53     17.34 o 
  -1   0  14      394.20      470.57     35.87 o 
   0   0  14       22.89        7.32      9.85 o 
   1   0  14      370.47      447.26     34.09 o 
   2   0  14       62.03       46.46     19.89 o 
   3   0  14       29.80       -3.20      7.03 o 
   4   0  14       10.02       29.78     21.84 o 
 -13   1  14       60.58       45.24     15.24 o 
 -12   1  14       33.37       29.58     12.53 o 
 -11   1  14       16.81       20.39      8.60 o 
 -10   1  14       18.04       22.40     10.44 o 
  -9   1  14      597.20      645.09     40.52 o 
  -8   1  14        2.50       -5.65      6.11 o 
  -7   1  14     1126.59     1223.41     46.49 o 
  -6   1  14        5.62       22.03     12.29 o 
  -5   1  14       17.60       42.92     11.29 o 
  -4   1  14      236.19      293.58     29.89 o 
  -3   1  14      444.51      494.84     41.85 o 
  -2   1  14       56.84       84.99     18.24 o 
  -1   1  14      426.34      452.21     31.84 o 
   0   1  14        0.43        7.97     11.64 o 
   1   1  14       13.62       15.00     10.74 o 
   2   1  14        6.92      -11.06     16.94 o 
   3   1  14      153.77      109.15     51.77 o 
 -13   2  14        2.77        9.69     11.82 o 
 -12   2  14      107.50      122.99     18.82 o 
 -11   2  14      409.44      506.67     38.68 o 
 -10   2  14        3.44       -2.96      8.11 o 
  -9   2  14      177.05      218.06     16.42 o 
  -8   2  14       35.79       33.86     11.87 o 
  -7   2  14        7.03       25.57     11.36 o 
  -6   2  14      206.98      221.32     38.52 o 
  -5   2  14      204.84      253.71     19.28 o 
  -4   2  14       41.32       45.51     12.93 o 
  -3   2  14       60.50       88.34     26.57 o 
  -2   2  14      110.89      102.95     29.89 o 
  -1   2  14       19.86       24.90     15.48 o 
   0   2  14       43.14       49.82     29.89 o 
   1   2  14        8.85        5.44     10.34 o 
   2   2  14       39.16       35.04     18.98 o 
 -13   3  14       22.38       24.09     12.95 o 
 -12   3  14       45.67       42.34     16.83 o 
 -11   3  14       82.58       80.78     15.13 o 
 -10   3  14       19.22       14.61     14.28 o 
  -9   3  14       12.51       14.14      9.83 o 
  -8   3  14       37.94       41.13     14.08 o 
  -7   3  14       39.64       42.36     14.78 o 
  -6   3  14       81.66       97.38     26.57 o 
  -5   3  14        2.66       17.51     18.60 o 
  -4   3  14        2.46      -11.80     11.80 o 
  -3   3  14        4.09       15.94     35.87 o 
  -2   3  14      211.89      316.16     77.05 o 
  -1   3  14        9.14       31.88     47.82 o 
   0   3  14       92.93       23.25     29.89 o 
   1   3  14        2.82       10.41     15.61 o 
 -12   4  14       11.14       -1.87     15.95 o 
 -11   4  14        1.25       11.73     13.66 o 
 -10   4  14       56.48       50.41     17.04 o 
  -9   4  14        7.12       33.53     21.34 o 
  -8   4  14        1.20       -4.36     10.94 o 
  -7   4  14        0.74        3.00     14.79 o 
  -6   4  14        4.60       11.29     13.48 o 
  -5   4  14       28.25       32.45     19.13 o 
  -4   4  14      161.75      265.13     56.46 o
[truncated: 39,752 more chars]
